# Supplementary material for: Sodium N,2-dichloro­benzene­sulfonamidate sesquihydrate
Source: Acta Crystallogr Sect E Struct Rep Online. 2010 Mar 20;66(Pt 4):o889. doi: 10.1107/S1600536810009864 (PMC2984040; doi:10.1107/S1600536810009864)
Supplement: Supplementary file 2 [file e-66-0o889-Isup2.hkl]

# 
# h,k,l, Fc-squared, Fo-squared, sigma(Fo-squared) and status flag 
# 
data_I
_shelx_title ' C2 C2/C' 
_shelx_refln_list_code          4 
_shelx_F_calc_maximum      285.58 
_exptl_crystal_F_000      1112.00 
_reflns_d_resolution_high  0.8003 
 
loop_ 
 _symmetry_equiv_pos_as_xyz 
 'x, y, z' 
 '-x, y, -z+1/2' 
 'x+1/2, y+1/2, z' 
 '-x+1/2, y+1/2, -z+1/2' 
 '-x, -y, -z' 
 'x, -y, z-1/2' 
 '-x+1/2, -y+1/2, -z' 
 'x+1/2, -y+1/2, z-1/2' 
 
_cell_length_a    11.1288 
_cell_length_b     6.6724 
_cell_length_c    28.1440 
_cell_angle_alpha  90.000 
_cell_angle_beta  102.274 
_cell_angle_gamma  90.000 
 
_shelx_F_squared_multiplier     1.000 
 
loop_ 
 _refln_index_h 
 _refln_index_k 
 _refln_index_l 
 _refln_F_squared_calc 
 _refln_F_squared_meas 
 _refln_F_squared_sigma 
 _refln_observed_status 
   2   0   0      537.43      542.38      5.81 o 
   4   0   0    21700.43    21105.91    104.89 o 
   6   0   0      385.55      419.16      5.57 o 
   8   0   0     2842.55     2768.47     23.38 o 
  10   0   0     5319.48     5369.00     55.07 o 
  12   0   0     6927.02     6805.42     78.38 o 
   1   1   0     2030.89     2146.00      6.90 o 
   3   1   0     1796.15     1829.11     15.20 o 
   5   1   0      683.60      811.98      6.73 o 
   7   1   0       40.90       66.07      3.00 o 
   9   1   0     5344.20     5354.79     27.82 o 
  11   1   0      148.35      209.95      8.79 o 
  13   1   0       84.46       88.39     10.68 o 
   0   2   0      214.45      286.50    104.58 o 
   2   2   0      950.77      993.91     14.11 o 
   4   2   0      170.37      163.40      2.62 o 
   6   2   0      224.44      217.32      7.34 o 
   8   2   0     1201.87     1248.68     18.71 o 
  10   2   0      942.00      892.49     12.96 o 
  12   2   0      179.25      154.68      8.92 o 
   1   3   0     2258.36     1979.59     11.95 o 
   3   3   0    31070.54    30968.29    216.81 o 
   5   3   0     1579.57     1569.56     10.51 o 
   7   3   0     9654.27     9447.56     31.58 o 
   9   3   0     4400.25     4332.56     49.89 o 
  11   3   0      149.24      134.40      9.09 o 
   0   4   0     2689.01     2800.37     62.61 o 
   2   4   0     2842.84     2841.85     15.73 o 
   4   4   0      831.68      820.61     10.96 o 
   6   4   0     5563.60     5503.88     49.63 o 
   8   4   0     2144.07     2134.66     26.25 o 
  10   4   0      246.63      269.22     11.27 o 
   1   5   0     3099.38     2974.54     25.85 o 
   3   5   0     1133.20     1169.75     14.54 o 
   5   5   0        0.07       15.16      6.19 o 
   7   5   0      846.47      864.31     19.23 o 
   9   5   0       43.41      133.56     69.15 o 
   0   6   0     3779.72     3777.82     46.50 o 
   2   6   0     2311.81     2270.00     21.17 o 
   4   6   0       33.21       63.91     11.72 o 
   6   6   0        1.69       45.66     10.43 o 
   8   6   0       49.69       41.42     11.64 o 
   1   7   0     1020.51      936.58     20.06 o 
   3   7   0       83.18       88.72      8.78 o 
   5   7   0        7.61       54.79     32.47 o 
   7   7   0      797.66      865.20     22.50 o 
   0   8   0     1622.85     1759.86     39.92 o 
   2   8   0      256.95      275.20     12.99 o 
 -13   1   1        0.15       23.93      9.73 o 
 -11   1   1     3773.96     3809.95     24.66 o 
  -9   1   1      498.87      508.52     10.06 o 
  -7   1   1     1213.22     1208.27      9.19 o 
  -5   1   1     2020.49     2178.37     18.96 o 
  -3   1   1    10797.22    11010.43     71.13 o 
  -1   1   1    27052.33    27703.53    147.94 o 
   1   1   1      576.49      636.91      5.96 o 
   3   1   1       91.58       52.12      1.86 o 
   5   1   1     5216.23     5942.67     31.16 o 
   7   1   1      640.72      666.10      6.08 o 
   9   1   1     1033.60     1135.39     15.55 o 
  11   1   1     1946.92     1834.33     16.20 o 
  13   1   1       14.42       10.38      7.09 o 
 -12   2   1      210.24      221.70     10.92 o 
 -10   2   1       97.81      113.66      7.41 o 
  -8   2   1     7565.59     7496.85     45.16 o 
  -6   2   1     6826.69     6799.88     67.91 o 
  -4   2   1     9568.91    10450.49     55.70 o 
  -2   2   1    22020.18    22663.50     55.06 o 
   0   2   1    12770.55    13175.77     73.33 o 
   2   2   1    10791.05    10733.59     61.36 o 
   4   2   1      613.00      780.58     12.98 o 
   6   2   1     4456.36     4742.23     16.83 o 
   8   2   1      360.29      348.72      8.92 o 
  10   2   1        4.17        2.80      5.82 o 
  12   2   1     1570.31     1497.92     30.08 o 
 -11   3   1       77.62       91.22      9.01 o 
  -9   3   1     3669.90     3554.41     38.53 o 
  -7   3   1     3452.61     3501.07     32.94 o 
  -5   3   1      621.27      582.59      9.67 o 
  -3   3   1     5685.87     6378.76     42.22 o 
  -1   3   1      299.79      428.36      7.35 o 
   1   3   1     1619.71     1686.30     15.57 o 
   3   3   1    21910.89    21894.53     60.95 o 
   5   3   1     1817.75     1782.38     10.97 o 
   7   3   1     2244.47     2355.03     15.58 o 
   9   3   1      189.91      215.86     10.34 o 
  11   3   1      252.50      217.69     11.73 o 
 -12   4   1      211.18      261.28     59.11 o 
 -10   4   1      249.23      254.99     27.95 o 
  -8   4   1      601.57      649.23     50.58 o 
  -6   4   1      908.58      917.35     15.62 o 
  -4   4   1      381.13      404.28      8.42 o 
  -2   4   1     4318.39     4340.07     23.99 o 
   0   4   1      639.02      569.64      7.49 o 
   2   4   1     1496.78     1541.18     13.24 o 
   4   4   1       75.33       81.51      7.56 o 
   6   4   1      214.19      214.35      8.76 o 
   8   4   1      558.86      542.63     27.82 o 
  10   4   1      289.33      268.14     13.04 o 
  -9   5   1     2579.53     2451.46     25.34 o 
  -7   5   1      445.92      482.19     15.55 o 
  -5   5   1     3096.67     3088.49     20.18 o 
  -3   5   1      707.66      691.19     19.29 o 
  -1   5   1     2464.61     2443.08     24.62 o 
   1   5   1      197.98      181.02     11.98 o 
   3   5   1     9439.91     9272.94     39.80 o 
   5   5   1      480.50      423.63      9.16 o 
   7   5   1     2712.94     2750.03     30.96 o 
   9   5   1      141.20      139.22     20.28 o 
  -8   6   1       25.98       28.32     10.95 o 
  -6   6   1     3428.74     3366.04     41.66 o 
  -4   6   1     2228.77     2250.26     31.68 o 
  -2   6   1     2963.03     2806.68     26.50 o 
   0   6   1     8940.30     8826.21     85.63 o 
   2   6   1      215.06      258.77     17.61 o 
   4   6   1     1845.47     1814.56     19.49 o 
   6   6   1     1575.41     1607.97     25.75 o 
   8   6   1      421.26      389.37     16.95 o 
  -7   7   1      424.59      444.63     18.19 o 
  -5   7   1     1251.06     1272.93     28.15 o 
  -3   7   1        0.09       16.05      8.33 o 
  -1   7   1        1.78       25.12     10.83 o 
   1   7   1      464.63      473.20     36.89 o 
   3   7   1        2.61        5.17      7.86 o 
   5   7   1       88.15       68.54     11.62 o 
   7   7   1     1028.12      993.50     56.48 o 
  -2   8   1      324.69      345.41     13.67 o 
   0   8   1      538.87      540.18     36.11 o 
   2   8   1     1301.99     1325.99     25.52 o 
 -12   0   2       23.49       31.57     15.11 o 
 -10   0   2      775.76      786.34     15.92 o 
  -8   0   2      993.61      926.35     10.36 o 
  -6   0   2    21419.94    22952.58     80.73 o 
  -4   0   2      484.00      648.46     10.14 o 
  -2   0   2    38120.58    37964.59    174.40 o 
   2   0   2    30483.05    32474.74    185.45 o 
   4   0   2        0.05       12.16      3.36 o 
   6   0   2    26501.26    25585.54     76.59 o 
   8   0   2     4770.91     4952.25     24.25 o 
  10   0   2     5613.35     5458.94     66.91 o 
  12   0   2      281.86      297.23     14.70 o 
 -13   1   2     1204.55     1123.58     18.39 o 
 -11   1   2      161.52      179.22      8.65 o 
  -9   1   2     3473.13     3228.28     27.98 o 
  -7   1   2     1288.69     1297.16      6.91 o 
  -5   1   2     5111.10     5599.52     41.67 o 
  -3   1   2    29927.97    30496.24    122.61 o 
  -1   1   2      249.89      337.03      7.02 o 
   1   1   2      113.58      117.61      3.97 o 
   3   1   2      792.44      771.44      5.69 o 
   5   1   2     1916.31     2338.68     13.24 o 
   7   1   2      614.65      589.25      5.95 o 
   9   1   2     2323.98     2227.35     13.89 o 
  11   1   2        9.27       40.58      6.43 o 
  13   1   2        2.41      -11.22     11.22 o 
 -12   2   2      651.31      762.39     24.98 o 
 -10   2   2     1899.35     1811.44     23.59 o 
  -8   2   2     1101.14     1106.49      8.96 o 
  -6   2   2     7133.87     6990.40     53.84 o 
  -4   2   2      181.39      142.09      2.91 o 
  -2   2   2     2012.58     1771.10     21.82 o 
   0   2   2    14463.38    14711.70     37.48 o 
   2   2   2    15809.86    16096.08     92.61 o 
   4   2   2     2824.24     3108.15     13.64 o 
   6   2   2     3916.03     3938.51     18.76 o 
   8   2   2       19.78       15.64      5.39 o 
  10   2   2      343.05      330.43      9.08 o 
  12   2   2       79.06       79.91     10.50 o 
 -11   3   2      578.38      511.71     15.21 o 
  -9   3   2     6069.58     5740.06     39.92 o 
  -7   3   2     1899.92     1876.60     27.70 o 
  -5   3   2       62.27       96.87      6.88 o 
  -3   3   2       15.99       49.96      5.55 o 
  -1   3   2     8642.83     8034.32     25.15 o 
   1   3   2       98.25       82.92      2.71 o 
   3   3   2    18842.43    18781.55     63.92 o 
   5   3   2     1107.81     1107.73      9.06 o 
   7   3   2     8145.19     7907.21     39.11 o 
   9   3   2     1202.80     1134.21     18.27 o 
  11   3   2      990.32      989.46     14.74 o 
 -12   4   2     1677.23     1689.46     35.01 o 
 -10   4   2      314.33      336.49     38.67 o 
  -8   4   2     5783.38     5809.33     33.36 o 
  -6   4   2     7651.39     7655.46     42.99 o 
  -4   4   2     1809.07     1970.43     19.56 o 
  -2   4   2      596.56      610.94      8.93 o 
   0   4   2     3021.30     2913.82     16.68 o 
   2   4   2     1113.36     1168.05     13.43 o 
   4   4   2     3791.18     3682.61     24.42 o 
   6   4   2      207.78      200.13      8.60 o 
   8   4   2      456.23      445.35     14.97 o 
  10   4   2      193.69      175.02     12.38 o 
 -11   5   2        2.05        3.50     11.77 o 
  -9   5   2      882.02      878.59     17.06 o 
  -7   5   2     1333.31     1263.83     21.55 o 
  -5   5   2     1248.75     1260.76     18.65 o 
  -3   5   2      221.63      251.97     11.73 o 
  -1   5   2      118.95      129.44     13.20 o 
   1   5   2       37.36       38.38      8.61 o 
   3   5   2      171.59      197.92      8.91 o 
   5   5   2     2200.29     2226.54     27.94 o 
   7   5   2     1597.99     1622.37     24.79 o 
   9   5   2      233.80      259.75     24.53 o 
  -8   6   2       22.99       14.40      8.26 o 
  -6   6   2        3.10       55.16     10.32 o 
  -4   6   2       27.70       53.50      7.04 o 
  -2   6   2       34.61       73.50     12.40 o 
   0   6   2      438.27      516.74     14.84 o 
   2   6   2      257.82      295.39     10.84 o 
   4   6   2      619.89      645.34     13.10 o 
   6   6   2       68.57      124.32     12.82 o 
   8   6   2       56.69       66.11     12.46 o 
  -7   7   2     1191.23     1319.02     25.80 o 
  -5   7   2      205.16      194.23     10.85 o 
  -3   7   2      971.25      929.40     18.26 o 
  -1   7   2      647.93      657.93     17.91 o 
   1   7   2      621.64      605.82     17.22 o 
   3   7   2       28.67       25.68     10.84 o 
   5   7   2       53.70       49.35      9.25 o 
   7   7   2       24.74       74.50     14.50 o 
  -2   8   2      220.34      297.50     15.02 o 
   0   8   2        1.07       16.87     15.11 o 
   2   8   2       55.03      133.77     16.04 o 
 -13   1   3      231.59      250.46     11.41 o 
 -11   1   3      287.24      263.16      7.70 o 
  -9   1   3     7705.71     7745.41     49.52 o 
  -7   1   3       20.23       48.33      3.16 o 
  -5   1   3     1264.80     1122.37     12.34 o 
  -3   1   3    11141.58    11682.97     29.99 o 
  -1   1   3      594.36      707.86     11.01 o 
   1   1   3     8484.30     9139.00     70.93 o 
   3   1   3    14525.78    14336.60     74.25 o 
   5   1   3      422.86      508.62     14.99 o 
   7   1   3       31.76       41.58      3.14 o 
   9   1   3      160.02      184.57      6.43 o 
  11   1   3      748.51      735.79     11.16 o 
  13   1   3      335.21      301.84     12.60 o 
 -12   2   3     3101.01     3032.32     48.88 o 
 -10   2   3       19.40       34.86      5.83 o 
  -8   2   3      615.28      589.42      7.50 o 
  -6   2   3        5.38       23.57      3.13 o 
  -4   2   3     3353.02     3335.78     20.24 o 
  -2   2   3     5298.38     5864.37     23.41 o 
   0   2   3    78418.16    76569.35    347.69 o 
   2   2   3     2171.95     2086.79     11.34 o 
   4   2   3     2908.86     3040.30     45.51 o 
   6   2   3      394.06      375.55      7.04 o 
   8   2   3     1150.18     1112.70     10.83 o 
  10   2   3       47.26       49.97      6.47 o 
  12   2   3      631.51      570.07     12.65 o 
 -11   3   3       87.89       93.40     13.53 o 
  -9   3   3      273.79      305.49     10.31 o 
  -7   3   3     4114.85     3985.38     38.58 o 
  -5   3   3     7628.00     7953.70     31.48 o 
  -3   3   3     6068.35     5873.33     52.48 o 
  -1   3   3     6446.34     6381.93     34.17 o 
   1   3   3     1628.02     1689.91     17.41 o 
   3   3   3      298.13      246.78      8.34 o 
   5   3   3     6075.95     6155.43     39.82 o 
   7   3   3       12.32       21.20      5.67 o 
   9   3   3     3911.99     3836.43     37.40 o 
  11   3   3      671.60      714.69     13.26 o 
 -12   4   3      391.18      376.17     21.58 o 
 -10   4   3     1130.69     1017.19     21.15 o 
  -8   4   3        0.34       16.02      7.59 o 
  -6   4   3     2897.43     2840.59     45.02 o 
  -4   4   3      109.02      119.97      5.69 o 
  -2   4   3     2094.06     2118.47     15.85 o 
   0   4   3      320.26      374.99      9.76 o 
   2   4   3     2421.22     2344.43     33.90 o 
   4   4   3      356.39      385.15     15.00 o 
   6   4   3     2070.93     2053.64     18.98 o 
   8   4   3      650.28      614.77     28.64 o 
  10   4   3       33.27       35.58     12.74 o 
 -11   5   3      502.69      447.29     34.65 o 
  -9   5   3       67.90      173.79     14.20 o 
  -7   5   3      982.90      982.05     18.37 o 
  -5   5   3      292.65      335.46     11.85 o 
  -3   5   3     6270.76     6110.31     47.73 o 
  -1   5   3        1.10       -4.10      7.62 o 
   1   5   3     2277.32     2332.58     26.92 o 
   3   5   3      637.55      583.36     11.19 o 
   5   5   3     2037.17     1987.78     18.78 o 
   7   5   3       63.16      106.79     41.58 o 
   9   5   3     2383.55     2375.67     31.49 o 
  -8   6   3      151.54      172.70     10.35 o 
  -6   6   3      790.06      770.75     14.78 o 
  -4   6   3      379.27      358.56      9.44 o 
  -2   6   3     1214.96     1170.67     18.49 o 
   0   6   3     2183.29     2218.91     68.25 o 
   2   6   3     8367.37     7955.65     37.83 o 
   4   6   3       22.83       17.50      9.43 o 
   6   6   3     2048.82     2048.06     32.98 o 
   8   6   3      472.96      445.07     17.56 o 
  -7   7   3       10.05       26.93     12.41 o 
  -5   7   3      230.97      241.79     11.70 o 
  -3   7   3      149.45      145.45     12.61 o 
  -1   7   3      244.20      257.85     19.97 o 
   1   7   3      534.43      552.59     16.64 o 
   3   7   3      215.58      222.20     14.00 o 
   5   7   3      372.15      343.91     22.34 o 
   7   7   3      243.79      244.73     22.73 o 
  -2   8   3     2366.25     2395.00     36.45 o 
   0   8   3      407.21      352.98     16.51 o 
   2   8   3      694.64      682.61     20.01 o 
 -12   0   4       98.34      117.56     15.10 o 
 -10   0   4      802.38      791.86     16.09 o 
  -8   0   4     4585.80     4474.49     24.37 o 
  -6   0   4    11357.79    11722.27     61.85 o 
  -4   0   4    46271.77    47416.73    181.77 o 
  -2   0   4     1737.99     1750.83     36.56 o 
   0   0   4    25219.39    24281.94    115.89 o 
   2   0   4    41600.53    42389.73    296.91 o 
   4   0   4     2458.97     2818.34     16.60 o 
   6   0   4      147.44       68.73      5.44 o 
   8   0   4     3421.76     3394.00     18.91 o 
  10   0   4      658.14      593.36     12.22 o 
  12   0   4     7117.52     6597.47     54.12 o 
 -13   1   4       37.66       63.02      9.05 o 
 -11   1   4      104.54      102.79      7.11 o 
  -9   1   4      196.36      215.87      6.99 o 
  -7   1   4    14001.22    13539.42     51.43 o 
  -5   1   4      254.46      302.21      5.78 o 
  -3   1   4     8013.05     7702.31     52.47 o 
  -1   1   4     3551.12     3606.70     10.56 o 
   1   1   4    30296.41    31311.31     66.19 o 
   3   1   4    13021.52    13093.16     90.74 o 
   5   1   4    20210.48    21090.74    172.49 o 
   7   1   4     1909.06     1999.77     15.62 o 
   9   1   4     1883.02     1990.87     17.60 o 
  11   1   4       45.83       62.26      7.59 o 
  13   1   4      112.41       87.35     10.23 o 
 -12   2   4       68.15       76.04     11.30 o 
 -10   2   4     1987.65     2031.93     33.64 o 
  -8   2   4      250.17      230.23      5.68 o 
  -6   2   4    16781.55    16765.39    121.15 o 
  -4   2   4    11445.35    11287.07     36.13 o 
  -2   2   4    30646.04    30040.93    121.88 o 
   0   2   4    23335.65    23030.34     42.29 o 
   2   2   4      634.09      823.71      7.04 o 
   4   2   4    20013.89    20562.44     84.76 o 
   6   2   4     3011.47     2993.74     18.81 o 
   8   2   4     3712.42     3650.22     22.23 o 
  10   2   4        2.60        0.05      5.94 o 
  12   2   4      752.94      803.44     14.75 o 
 -11   3   4        7.98       19.57      9.37 o 
  -9   3   4     2266.20     2381.38     48.84 o 
  -7   3   4     2999.64     2941.82     26.77 o 
  -5   3   4      214.17      210.35      3.88 o 
  -3   3   4      935.85     1093.04      7.40 o 
  -1   3   4       42.30       76.05      2.80 o 
   1   3   4      883.02      838.05      6.29 o 
   3   3   4     5767.63     5987.69     22.67 o 
   5   3   4     8838.12     9032.61     33.60 o 
   7   3   4     2434.44     2336.10     21.83 o 
   9   3   4     3280.03     3329.48     30.95 o 
  11   3   4       87.77       95.10      8.87 o 
 -12   4   4       16.14        8.66     11.04 o 
 -10   4   4      469.76      495.01     16.14 o 
  -8   4   4       80.72       67.15      7.77 o 
  -6   4   4     2730.74     2813.92     30.14 o 
  -4   4   4     6199.98     5881.45     33.60 o 
  -2   4   4        2.05        6.37      2.80 o 
   0   4   4    22445.86    22098.65     95.52 o 
   2   4   4       55.00       50.52      4.08 o 
   4   4   4       28.60       23.03      5.39 o 
   6   4   4     3875.59     3743.22     37.66 o 
   8   4   4      793.08      721.47     33.34 o 
  10   4   4      726.97      617.19     17.77 o 
 -11   5   4      331.47      378.15     19.73 o 
  -9   5   4     3691.93     3717.20     39.84 o 
  -7   5   4      196.22      185.61      9.12 o 
  -5   5   4      523.30      480.76     11.13 o 
  -3   5   4     3690.81     3585.81     20.32 o 
  -1   5   4        0.72        2.25      7.93 o 
   1   5   4     7994.06     8056.03     42.28 o 
   3   5   4      336.13      329.30      9.35 o 
   5   5   4      981.63     1043.20     18.70 o 
   7   5   4     1774.22     1794.57     26.36 o 
   9   5   4      165.69      234.62     62.44 o 
  -8   6   4      236.33      227.95     13.16 o 
  -6   6   4      382.69      400.89     13.84 o 
  -4   6   4      192.12      222.92     11.86 o 
  -2   6   4     1002.73     1005.89     20.98 o 
   0   6   4       54.98      123.12     11.67 o 
   2   6   4      494.17      586.47     18.02 o 
   4   6   4      232.45      219.69     11.99 o 
   6   6   4       30.56       61.30     20.26 o 
   8   6   4      335.50      406.09     17.70 o 
  -7   7   4      130.19      131.69     13.12 o 
  -5   7   4      628.00      672.09     15.13 o 
  -3   7   4      329.14      299.18     16.05 o 
  -1   7   4     1362.91     1433.01     23.67 o 
   1   7   4      137.99      136.35     12.20 o 
   3   7   4     3184.69     2896.49     32.46 o 
   5   7   4       48.26       31.55     11.02 o 
  -2   8   4      115.59      186.15     18.16 o 
   0   8   4       18.57       71.43     14.55 o 
   2   8   4      126.01      115.27     14.02 o 
 -13   1   5     1601.66     1585.13     28.01 o 
 -11   1   5       63.25       96.44      6.96 o 
  -9   1   5     6407.55     6171.02     47.48 o 
  -7   1   5     7020.96     7059.53     41.42 o 
  -5   1   5      652.48      843.14      8.97 o 
  -3   1   5    33625.15    33029.71    100.38 o 
  -1   1   5      253.45      220.89      4.85 o 
   1   1   5     7174.27     7299.35     18.66 o 
   3   1   5    14775.05    15437.83     39.19 o 
   5   1   5     5743.47     6330.04     43.47 o 
   7   1   5      198.52      187.99      4.43 o 
   9   1   5     4302.72     4071.23     24.35 o 
  11   1   5     1597.83     1536.75     17.55 o 
 -12   2   5      868.40      907.94     16.79 o 
 -10   2   5     3944.50     3843.09     33.72 o 
  -8   2   5     1489.42     1501.13     18.84 o 
  -6   2   5    25363.11    24958.14     93.47 o 
  -4   2   5     8217.61     8536.71     47.51 o 
  -2   2   5        5.53        7.70      2.18 o 
   0   2   5     5166.81     5588.73     31.33 o 
   2   2   5       68.96      112.24      5.14 o 
   4   2   5      612.88      713.94     20.55 o 
   6   2   5    13535.20    13554.30    143.59 o 
   8   2   5      912.63      917.43     11.06 o 
  10   2   5        0.02       -3.70      5.97 o 
  12   2   5      421.90      428.62     16.93 o 
 -11   3   5      464.22      459.20     19.31 o 
  -9   3   5      861.26      774.93     24.07 o 
  -7   3   5     6838.03     6876.42     44.88 o 
  -5   3   5     2272.46     2106.12      9.42 o 
  -3   3   5       60.37       58.66      3.50 o 
  -1   3   5     5239.03     4917.44     32.51 o 
   1   3   5      649.06      558.41      4.93 o 
   3   3   5     6080.75     6535.23     86.25 o 
   5   3   5     9410.71     9124.25     70.41 o 
   7   3   5        1.57       14.32      5.09 o 
   9   3   5      604.36      611.57     16.22 o 
  11   3   5       42.98       41.72      9.13 o 
 -12   4   5       14.33      153.00     68.55 o 
 -10   4   5      415.77      437.84     16.05 o 
  -8   4   5       59.06       44.68      6.61 o 
  -6   4   5     1581.93     1573.29     36.12 o 
  -4   4   5        0.17       21.35      3.58 o 
  -2   4   5     1778.80     1768.99     11.30 o 
   0   4   5       77.18      112.22      5.61 o 
   2   4   5      137.34      132.58      3.98 o 
   4   4   5      106.76       81.89      5.89 o 
   6   4   5      761.91      780.24     46.90 o 
   8   4   5     1103.17     1076.74     31.73 o 
  10   4   5        5.83       11.72     10.45 o 
 -11   5   5     1117.48     1097.91     23.89 o 
  -9   5   5     1069.79     1089.74     17.79 o 
  -7   5   5       16.85       23.31      8.91 o 
  -5   5   5        7.97        8.05      5.29 o 
  -3   5   5      480.61      531.28     19.83 o 
  -1   5   5     4946.48     4631.29    102.39 o 
   1   5   5     4372.97     4348.02     35.49 o 
   3   5   5     3592.50     3737.06     49.58 o 
   5   5   5     4553.47     4284.14     70.32 o 
   7   5   5     3135.01     3223.24     26.73 o 
   9   5   5        7.51       22.21     11.72 o 
  -8   6   5        4.60        8.44     10.44 o 
  -6   6   5      598.92      561.27     13.43 o 
  -4   6   5     4435.66     4387.14     25.24 o 
  -2   6   5       26.23       51.73      9.09 o 
   0   6   5     3809.37     3633.54     38.70 o 
   2   6   5      406.46      384.50     14.34 o 
   4   6   5      163.12      157.84     16.45 o 
   6   6   5     2570.25     2521.94     52.04 o 
   8   6   5     2874.77     2868.74     72.57 o 
  -7   7   5      308.27      306.82     16.39 o 
  -5   7   5      102.55      135.90     10.35 o 
  -3   7   5      199.14      220.98     13.82 o 
  -1   7   5      411.21      433.48     15.63 o 
   1   7   5       83.45       96.22     12.55 o 
   3   7   5        0.25       65.88     32.28 o 
   5   7   5       39.52       47.42     11.83 o 
  -2   8   5        3.74       14.29     10.08 o 
   0   8   5     1213.91     1264.04     38.42 o 
   2   8   5       24.73       10.34     11.87 o 
 -12   0   6      283.81      310.04     18.42 o 
 -10   0   6     1459.51     1475.27     20.05 o 
  -8   0   6      874.51      906.18     12.01 o 
  -6   0   6    18265.41    18715.82    174.11 o 
  -4   0   6     9868.70     9767.55     34.82 o 
  -2   0   6      331.00      354.07      4.67 o 
   0   0   6      291.61      290.45      4.39 o 
   2   0   6    48654.39    47900.61    354.12 o 
   4   0   6    10908.83    12047.25    222.72 o 
   6   0   6     1052.42      873.49     12.08 o 
   8   0   6     6919.01     6717.36     56.78 o 
  10   0   6     3187.95     2915.49     30.83 o 
  12   0   6      536.72      630.45     18.65 o 
 -13   1   6      853.38      899.05     17.09 o 
 -11   1   6     1551.33     1493.27     16.03 o 
  -9   1   6      359.35      359.69      8.86 o 
  -7   1   6       13.64       28.55      4.95 o 
  -5   1   6      369.77      389.29      4.86 o 
  -3   1   6     7281.63     7863.00     27.97 o 
  -1   1   6    65678.31    63998.82    263.78 o 
   1   1   6     1784.70     1850.54     11.21 o 
   3   1   6    11650.03    11789.31    105.78 o 
   5   1   6      458.35      432.76      7.68 o 
   7   1   6      106.50       94.22      4.79 o 
   9   1   6      495.01      492.68      8.18 o 
  11   1   6     3366.60     3527.18     83.31 o 
 -12   2   6       33.32       79.41      9.63 o 
 -10   2   6     2367.51     2326.95     37.18 o 
  -8   2   6     2780.89     2833.43     32.56 o 
  -6   2   6      779.75      860.87      9.17 o 
  -4   2   6    18780.80    19586.38     75.01 o 
  -2   2   6     1642.55     1642.52      7.17 o 
   0   2   6     4892.23     4535.24     25.59 o 
   2   2   6     2471.09     2752.74     12.60 o 
   4   2   6    11854.05    11957.06     94.44 o 
   6   2   6        1.51       16.73      6.05 o 
   8   2   6     6462.67     6202.49     50.75 o 
  10   2   6     1086.68     1054.49     15.08 o 
  12   2   6     1192.41     1207.58     17.28 o 
 -11   3   6       34.67       59.89     10.15 o 
  -9   3   6      138.77      126.58      8.80 o 
  -7   3   6     1446.77     1451.60     11.67 o 
  -5   3   6     1195.51     1088.52      8.98 o 
  -3   3   6     9624.68     9928.79     89.15 o 
  -1   3   6     1705.65     1545.31     12.73 o 
   1   3   6     1128.22      994.66      8.59 o 
   3   3   6     7259.12     7653.81     26.20 o 
   5   3   6      135.16      243.42     57.49 o 
   7   3   6      480.76      537.68      9.59 o 
   9   3   6       36.93       46.54      6.59 o 
  11   3   6     1147.75     1139.31     32.29 o 
 -12   4   6     4027.16     4076.33     69.97 o 
 -10   4   6      877.67      908.34     24.55 o 
  -8   4   6       33.51       44.63      6.92 o 
  -6   4   6     2338.92     2366.43     27.18 o 
  -4   4   6       19.40       23.59      3.51 o 
  -2   4   6       84.51       75.81      3.05 o 
   0   4   6     6466.38     6468.61     43.42 o 
   2   4   6     1635.98     1510.37     21.10 o 
   4   4   6     1877.62     1911.43     21.49 o 
   6   4   6     3476.36     3372.94     59.74 o 
   8   4   6      729.95      752.97     18.33 o 
  10   4   6       12.10       -2.01     10.26 o 
 -11   5   6      230.13      202.67     13.80 o 
  -9   5   6       15.92       20.62     10.16 o 
  -7   5   6     1655.22     1641.10     18.87 o 
  -5   5   6       59.94       50.18      4.60 o 
  -3   5   6    13349.10    13171.13     43.57 o 
  -1   5   6       40.00       55.40      9.16 o 
   1   5   6      823.66      769.98     15.39 o 
   3   5   6     1116.02     1167.02     70.11 o 
   5   5   6      201.53      212.82     25.99 o 
   7   5   6     1417.11     1581.88     47.60 o 
   9   5   6      619.63      628.53     19.55 o 
  -8   6   6      183.44      185.88     14.57 o 
  -6   6   6     1212.57     1180.61     17.59 o 
  -4   6   6     1148.41     1214.42     17.02 o 
  -2   6   6     2221.61     2244.16     21.40 o 
   0   6   6      141.48      138.81     19.99 o 
   2   6   6      558.37      536.83     20.14 o 
   4   6   6     1782.81     1724.08     80.26 o 
   6   6   6      480.74      570.78     39.57 o 
   8   6   6      124.65      182.12     56.34 o 
  -7   7   6     1058.83     1095.19     19.36 o 
  -5   7   6      329.34      303.06     27.39 o 
  -3   7   6     2433.74     2441.55     24.64 o 
  -1   7   6       29.90       31.69     11.49 o 
   1   7   6      542.44      547.27     16.60 o 
   3   7   6       18.80       24.89     10.81 o 
   5   7   6      218.71      214.60     22.18 o 
  -2   8   6      102.54       94.70     14.01 o 
   0   8   6      435.57      473.85     31.01 o 
   2   8   6      247.28      199.47     14.40 o 
 -13   1   7      603.88      635.31     46.32 o 
 -11   1   7      730.29      701.27     11.90 o 
  -9   1   7     6969.22     7139.56    122.33 o 
  -7   1   7    10837.13    10718.46    148.34 o 
  -5   1   7      519.26      567.72      6.33 o 
  -3   1   7    16243.63    15726.36     76.73 o 
  -1   1   7    12070.92    11714.45     47.89 o 
   1   1   7     8952.02     9286.30     67.24 o 
   3   1   7     3244.46     2981.11     37.74 o 
   5   1   7     1777.81     1833.73     28.42 o 
   7   1   7      402.94      379.58     13.31 o 
   9   1   7     1102.57     1111.66     12.64 o 
  11   1   7      423.22      461.68     19.47 o 
 -12   2   7     1896.87     1948.18     41.08 o 
 -10   2   7      281.03      278.46      8.82 o 
  -8   2   7        0.25        1.32      5.25 o 
  -6   2   7       47.12       75.19      3.28 o 
  -4   2   7      278.33      132.98      5.45 o 
  -2   2   7     1180.07     1308.92      8.58 o 
   0   2   7    54792.08    53556.82    166.57 o 
   2   2   7       11.39        9.58      2.65 o 
   4   2   7       40.05       35.63     14.61 o 
   6   2   7      581.11      527.35      9.87 o 
   8   2   7      688.21      665.71     11.02 o 
  10   2   7        3.02       21.34      6.75 o 
  12   2   7      514.01      482.81     15.35 o 
 -11   3   7      422.09      436.71     14.70 o 
  -9   3   7        0.54       -3.08      5.59 o 
  -7   3   7      408.39      379.17      8.73 o 
  -5   3   7     3850.31     4047.82     21.75 o 
  -3   3   7      610.32      659.18      5.57 o 
  -1   3   7    12630.52    12136.03     31.22 o 
   1   3   7        1.73       46.58      7.32 o 
   3   3   7     1044.21     1056.12     10.75 o 
   5   3   7     2954.98     3139.81     55.25 o 
   7   3   7     4740.82     4605.15     39.56 o 
   9   3   7      163.25      187.29      7.97 o 
  11   3   7     1598.67     1632.04     25.20 o 
 -12   4   7      467.14      524.25     19.17 o 
 -10   4   7       78.21      103.42     10.84 o 
  -8   4   7     2299.60     2189.31     20.65 o 
  -6   4   7      575.89      645.00     20.45 o 
  -4   4   7     4815.57     4722.60     31.19 o 
  -2   4   7     3416.88     3523.85     14.02 o 
   0   4   7    11509.41    11229.42     75.16 o 
   2   4   7     3578.99     3699.23     33.38 o 
   4   4   7      375.84      392.46     12.00 o 
   6   4   7      288.68      351.43     25.94 o 
   8   4   7      797.88      787.80     12.54 o 
  10   4   7        0.50      -10.39     10.39 o 
 -11   5   7       16.13       14.45      9.92 o 
  -9   5   7      184.39      176.12     14.53 o 
  -7   5   7       43.83       63.89      7.32 o 
  -5   5   7        0.18       -0.82      4.93 o 
  -3   5   7     2744.83     2693.39     28.25 o 
  -1   5   7     1684.79     1649.83     38.43 o 
   1   5   7      433.70      443.10     13.07 o 
   3   5   7      247.35      260.22     15.65 o 
   5   5   7     1025.71     1058.88     19.21 o 
   7   5   7      892.88      879.08     23.71 o 
   9   5   7      755.74      801.75     35.73 o 
  -8   6   7      451.74      422.08     15.93 o 
  -6   6   7       54.07       72.47     11.24 o 
  -4   6   7       61.23       97.01      8.76 o 
  -2   6   7     1391.79     1302.91     19.12 o 
   0   6   7       24.24       20.07      9.74 o 
   2   6   7     1531.74     1437.69     22.39 o 
   4   6   7        0.29       49.19     11.64 o 
   6   6   7      301.26      384.89     15.29 o 
   8   6   7        2.49       20.61     13.00 o 
  -7   7   7      167.82      187.32     16.22 o 
  -5   7   7        1.47      137.10     58.58 o 
  -3   7   7      123.20      164.45     14.00 o 
  -1   7   7      289.00      349.14     28.87 o 
   1   7   7       81.41      102.00     11.84 o 
   3   7   7      237.86      266.38     14.92 o 
   5   7   7        9.27       12.27     11.57 o 
  -2   8   7     1430.78     1367.50     26.20 o 
   0   8   7       31.45       89.54     24.41 o 
   2   8   7      285.21      252.90     15.80 o 
 -12   0   8     1959.80     2006.50     38.79 o 
 -10   0   8       27.28       23.96      8.22 o 
  -8   0   8     3788.74     3937.59     42.06 o 
  -6   0   8      887.40      847.96     12.61 o 
  -4   0   8     9871.71     9876.05    148.38 o 
  -2   0   8    22344.71    22491.83     68.68 o 
   0   0   8      267.99      377.09      4.34 o 
   2   0   8    39475.04    37129.79     86.09 o 
   4   0   8     3235.86     3189.44    106.06 o 
   6   0   8     3432.31     3549.01    108.43 o 
   8   0   8     8403.22     8433.93     61.13 o 
  10   0   8     4423.22     4305.80     35.58 o 
  12   0   8      734.16      767.05     30.82 o 
 -13   1   8     1267.71     1314.64     59.74 o 
 -11   1   8       48.38       45.19      6.51 o 
  -9   1   8     4368.56     4392.14     27.92 o 
  -7   1   8       80.79       61.62      5.18 o 
  -5   1   8     3941.51     4327.77     34.83 o 
  -3   1   8     7254.05     7073.53     64.69 o 
  -1   1   8     3952.49     3921.96     27.33 o 
   1   1   8      349.18      326.46      5.70 o 
   3   1   8        2.31        9.56      4.75 o 
   5   1   8      402.29      451.78      6.20 o 
   7   1   8     1537.08     1522.02     15.17 o 
   9   1   8       29.12       41.38      6.69 o 
  11   1   8      929.06      871.35     20.11 o 
 -12   2   8      295.59      330.31     10.33 o 
 -10   2   8       23.68       29.62      6.52 o 
  -8   2   8      117.74       97.51      6.35 o 
  -6   2   8      884.35      996.28      7.38 o 
  -4   2   8     2995.82     2842.97     20.30 o 
  -2   2   8     3991.10     4172.12     12.92 o 
   0   2   8     4541.09     4144.20     33.27 o 
   2   2   8     7637.26     7821.90     57.46 o 
   4   2   8       44.17       67.34      6.56 o 
   6   2   8      941.00      919.60     12.35 o 
   8   2   8     1730.26     1710.91     20.12 o 
  10   2   8     2672.46     2564.33     23.06 o 
  12   2   8       11.83       28.54      8.73 o 
 -11   3   8      172.80      171.57     10.37 o 
  -9   3   8        0.15       -2.56      5.73 o 
  -7   3   8     3522.40     3487.87     17.33 o 
  -5   3   8      254.28      228.08      4.14 o 
  -3   3   8     1008.45     1188.26     11.06 o 
  -1   3   8     1547.23     1556.69      7.22 o 
   1   3   8    42045.60    41950.86    238.76 o 
   3   3   8      864.66      812.08      9.21 o 
   5   3   8    22078.83    22091.16    144.78 o 
   7   3   8      511.59      553.56      9.96 o 
   9   3   8       28.52       50.48      6.74 o 
  11   3   8        5.95       24.32      8.44 o 
 -12   4   8      838.73      878.65     27.51 o 
 -10   4   8     1479.61     1584.88     27.49 o 
  -8   4   8     1472.67     1489.70     18.50 o 
  -6   4   8     9119.48     9041.48     55.13 o 
  -4   4   8     7795.30     7664.69     26.30 o 
  -2   4   8     4504.40     4638.55     17.36 o 
   0   4   8      225.65      237.78      6.67 o 
   2   4   8     3153.63     3141.83     19.54 o 
   4   4   8      475.51      444.42     17.35 o 
   6   4   8     6285.73     6159.13     39.98 o 
   8   4   8       56.24       57.66      7.17 o 
  10   4   8       37.48       33.83     10.60 o 
 -11   5   8       75.15       74.31     12.29 o 
  -9   5   8      517.00      467.56     19.50 o 
  -7   5   8     1373.37     1433.14     15.68 o 
  -5   5   8        8.79        9.68      4.84 o 
  -3   5   8      444.46      475.14      7.19 o 
  -1   5   8     3633.99     3528.02     68.56 o 
   1   5   8      388.53      389.58     12.48 o 
   3   5   8     5392.82     5248.74     62.85 o 
   5   5   8     1009.35     1034.52     19.32 o 
   7   5   8        2.82        5.00      8.66 o 
   9   5   8      169.81      207.21     25.48 o 
  -8   6   8      542.61      542.78     16.88 o 
  -6   6   8      441.25      394.77     11.84 o 
  -4   6   8     2163.21     2125.11     27.17 o 
  -2   6   8      107.50      128.30     13.84 o 
   0   6   8     1739.04     1668.28     23.29 o 
   2   6   8       20.25       24.89      9.96 o 
   4   6   8     4845.03     4707.08     51.42 o 
   6   6   8        0.06       18.89     20.99 o 
   8   6   8      307.44      299.44     17.44 o 
  -7   7   8        1.47        4.84      8.98 o 
  -5   7   8     2979.24     3054.53     59.68 o 
  -3   7   8       41.10       88.59     26.62 o 
  -1   7   8     3712.73     3708.92     35.91 o 
   1   7   8        8.35        7.85     10.70 o 
   3   7   8     2019.96     2065.18     87.00 o 
   5   7   8       75.98       63.66     12.88 o 
  -2   8   8      330.69      356.87     24.85 o 
   0   8   8      378.23      384.22     16.93 o 
 -13   1   9     3099.28     3223.36    154.98 o 
 -11   1   9      186.60      155.73      7.80 o 
  -9   1   9     7691.55     7719.42     89.11 o 
  -7   1   9     6884.04     7158.79     55.87 o 
  -5   1   9     1604.81     1541.80     17.08 o 
  -3   1   9    13652.46    13477.50     81.39 o 
  -1   1   9    81554.15    77686.62    608.71 o 
   1   1   9      803.82     1005.13     15.48 o 
   3   1   9     6716.38     6771.97     88.17 o 
   5   1   9      311.50      272.02      8.87 o 
   7   1   9      828.75      812.07     15.87 o 
   9   1   9     2941.36     2798.91     29.27 o 
  11   1   9     1240.96     1276.63     30.56 o 
 -12   2   9      510.20      512.00     13.01 o 
 -10   2   9     5096.57     5029.64     52.30 o 
  -8   2   9     4209.41     3968.74     34.52 o 
  -6   2   9     3774.88     3643.80     22.79 o 
  -4   2   9     3472.07     3537.45     25.23 o 
  -2   2   9      290.08      322.11      4.93 o 
   0   2   9      549.18      685.16      6.54 o 
   2   2   9    34260.51    35175.68     69.01 o 
   4   2   9      254.15      315.49      9.47 o 
   6   2   9     3938.93     3857.43     33.37 o 
   8   2   9     5036.88     4891.26     28.97 o 
  10   2   9       31.44       54.74      7.34 o 
 -11   3   9      733.45      693.24     15.20 o 
  -9   3   9      587.62      625.89     11.20 o 
  -7   3   9       80.09       95.34      4.33 o 
  -5   3   9      206.43      168.62      3.82 o 
  -3   3   9     1044.23     1067.49      6.90 o 
  -1   3   9     4477.14     4388.25     28.60 o 
   1   3   9     3605.58     3505.23     43.98 o 
   3   3   9      614.11      714.26     12.87 o 
   5   3   9     7880.46     8072.84     79.98 o 
   7   3   9     1036.62     1010.83     14.84 o 
   9   3   9        2.28        6.47      5.63 o 
  11   3   9      346.28      378.20     11.48 o 
 -12   4   9      146.57      153.96     16.96 o 
 -10   4   9      712.13      941.35     21.89 o 
  -8   4   9      266.43      282.68     10.58 o 
  -6   4   9     2400.39     2313.88     14.27 o 
  -4   4   9       40.07       59.20      4.60 o 
  -2   4   9     2687.22     2644.08     23.57 o 
   0   4   9     2297.13     2272.75     38.91 o 
   2   4   9     2911.07     2855.61     24.43 o 
   4   4   9      803.29      781.22     17.72 o 
   6   4   9       10.45       31.23     10.63 o 
   8   4   9      685.47      593.09     11.48 o 
  10   4   9       76.78       75.82     11.51 o 
 -11   5   9      192.37      175.29     13.00 o 
  -9   5   9       74.90       73.80     10.01 o 
  -7   5   9     2434.11     2354.40     19.30 o 
  -5   5   9       22.97       15.40      5.00 o 
  -3   5   9       49.30       45.80      4.57 o 
  -1   5   9     1780.91     1774.38     21.64 o 
   1   5   9     2646.61     2535.02     31.38 o 
   3   5   9        8.75       29.90      9.72 o 
   5   5   9     1660.74     1562.76     23.01 o 
   7   5   9      276.01      274.93     14.00 o 
   9   5   9       60.71      101.99     13.44 o 
  -8   6   9        0.93        5.97      9.64 o 
  -6   6   9       48.25       32.27      9.96 o 
  -4   6   9      585.22      611.09     16.69 o 
  -2   6   9     2748.18     2859.07     24.20 o 
   0   6   9     1135.78     1041.41     19.44 o 
   2   6   9      157.69      157.51     11.53 o 
   4   6   9      237.17      333.51     26.75 o 
   6   6   9       13.31       27.09     10.92 o 
   8   6   9     2193.30     2207.78     34.04 o 
  -7   7   9       18.86      200.27    103.14 o 
  -5   7   9      276.60      390.43     62.10 o 
  -3   7   9      541.66      785.36    113.01 o 
  -1   7   9     1345.88     1375.04     26.78 o 
   1   7   9       88.64      101.58     12.26 o 
   3   7   9        0.31       38.54     12.28 o 
   5   7   9       45.36       66.01     12.81 o 
  -2   8   9       31.66       32.01     13.15 o 
   0   8   9      274.24      246.42     27.98 o 
 -12   0  10     3889.39     3788.89     52.78 o 
 -10   0  10     1623.19     1690.03     22.27 o 
  -8   0  10     7756.04     8035.54     60.25 o 
  -6   0  10    12258.15    12820.85    252.45 o 
  -4   0  10     7777.76     8937.75     64.52 o 
  -2   0  10       73.21       55.41      2.51 o 
   0   0  10    10735.13    11014.22     47.94 o 
   2   0  10     3764.39     4111.38     31.94 o 
   4   0  10    15455.52    15876.65     70.68 o 
   6   0  10     1699.57     1726.36     41.75 o 
   8   0  10    12685.39    12735.85     79.11 o 
  10   0  10      220.37      227.15     12.66 o 
  12   0  10      774.46      775.06     31.38 o 
 -13   1  10      412.09      455.68     16.88 o 
 -11   1  10       50.44       70.83      8.28 o 
  -9   1  10     1872.57     1774.41     16.05 o 
  -7   1  10     7294.74     7278.00     84.35 o 
  -5   1  10    12250.33    12396.33     99.60 o 
  -3   1  10    32154.48    31649.42    121.01 o 
  -1   1  10     8431.20     8335.98     39.55 o 
   1   1  10     6535.18     7262.77     20.97 o 
   3   1  10      956.66      948.99     11.26 o 
   5   1  10     2722.95     2751.70     37.21 o 
   7   1  10      238.43      238.97     10.50 o 
   9   1  10     1030.64     1082.39     18.69 o 
  11   1  10     1072.22     1110.96     18.71 o 
 -12   2  10       49.82       68.56     11.49 o 
 -10   2  10        8.57       33.87      6.77 o 
  -8   2  10      379.47      405.08     11.23 o 
  -6   2  10      368.83      388.09      5.49 o 
  -4   2  10      334.58      325.01      6.21 o 
  -2   2  10     2809.77     2879.36     10.66 o 
   0   2  10     3026.53     3126.64     16.53 o 
   2   2  10     1304.41     1365.03     21.11 o 
   4   2  10       22.35       33.10      6.77 o 
   6   2  10     1610.48     1599.72     40.54 o 
   8   2  10     1078.34     1060.16     18.78 o 
  10   2  10      281.19      283.54      9.45 o 
 -11   3  10       43.92       45.46      8.76 o 
  -9   3  10     4675.77     4651.86     42.77 o 
  -7   3  10       41.93       31.85      3.92 o 
  -5   3  10      440.81      415.35      5.12 o 
  -3   3  10     1281.59     1264.19     13.45 o 
  -1   3  10     3138.50     3286.91     23.66 o 
   1   3  10     5140.46     5325.00    115.59 o 
   3   3  10      898.22      899.61     14.37 o 
   5   3  10      725.44      815.72     15.69 o 
   7   3  10     1192.29     1166.50     15.82 o 
   9   3  10        7.45        9.44      6.44 o 
  11   3  10     1560.52     1566.91     22.84 o 
 -12   4  10      201.52      210.15     12.12 o 
 -10   4  10     7006.59     7247.09     42.26 o 
  -8   4  10     1334.17     1267.88     17.41 o 
  -6   4  10     3095.99     3187.95     20.68 o 
  -4   4  10      266.28      251.03      5.61 o 
  -2   4  10     4251.46     4160.47     39.57 o 
   0   4  10    21804.90    21372.50     90.56 o 
   2   4  10    18360.01    17430.35     80.95 o 
   4   4  10      529.14      587.12     16.14 o 
   6   4  10      720.91      678.77     18.92 o 
   8   4  10       44.38       62.63     10.65 o 
  10   4  10       27.70       13.40     11.32 o 
 -11   5  10       16.53       27.90     18.64 o 
  -9   5  10      208.12      208.71     17.37 o 
  -7   5  10     2633.52     2527.31     30.01 o 
  -5   5  10      105.54       95.37      5.83 o 
  -3   5  10      284.13      263.40      8.56 o 
  -1   5  10     4939.34     5033.92     34.38 o 
   1   5  10      238.60      235.85     11.59 o 
   3   5  10       63.37       61.21      9.97 o 
   5   5  10      606.30      585.86     16.32 o 
   7   5  10        0.38        0.55     10.77 o 
   9   5  10      742.83      749.85     30.36 o 
  -8   6  10       10.51        6.64      9.09 o 
  -6   6  10      842.08      871.99     35.50 o 
  -4   6  10        7.22       12.14      8.06 o 
  -2   6  10     3413.60     3388.75     34.59 o 
   0   6  10      663.70      575.49     16.02 o 
   2   6  10      185.80      153.86     16.07 o 
   4   6  10      226.10      210.60     13.75 o 
   6   6  10      391.53      325.37     15.40 o 
  -7   7  10     3091.73     3141.08     37.49 o 
  -5   7  10     2118.80     2133.98     30.55 o 
  -3   7  10     5753.06     5854.49     48.66 o 
  -1   7  10      389.41      375.10     15.38 o 
   1   7  10     2681.22     2804.38     32.81 o 
   3   7  10      137.68      156.95     13.61 o 
   5   7  10     1938.16     1901.60    100.49 o 
 -13   1  11      424.44      453.46     16.75 o 
 -11   1  11     2489.34     2487.63     39.45 o 
  -9   1  11      608.38      688.76     11.86 o 
  -7   1  11    22184.55    22246.83     67.93 o 
  -5   1  11     3591.88     3942.69     42.63 o 
  -3   1  11     4207.32     3598.46     29.67 o 
  -1   1  11     3517.13     4034.44     32.21 o 
   1   1  11    14468.29    14668.98     85.63 o 
   3   1  11     4672.60     4772.40     70.58 o 
   5   1  11    17892.25    18151.11     71.61 o 
   7   1  11      435.98      437.41     17.75 o 
   9   1  11     1413.89     1419.18     31.21 o 
  11   1  11      308.61      350.53     18.68 o 
 -12   2  11      285.73      286.30     11.01 o 
 -10   2  11     2406.80     2190.05     40.70 o 
  -8   2  11      159.86      185.95      6.58 o 
  -6   2  11      894.30      928.87      7.06 o 
  -4   2  11    10577.25     9752.77     26.63 o 
  -2   2  11      512.96      474.60      6.74 o 
   0   2  11    12533.78    12880.21     39.30 o 
   2   2  11    10198.36     9859.83     70.53 o 
   4   2  11      694.34      720.45     13.19 o 
   6   2  11      151.90      151.88     10.20 o 
   8   2  11      284.81      298.86     10.12 o 
  10   2  11        1.53       16.25      7.12 o 
 -11   3  11      451.36      515.34     17.17 o 
  -9   3  11     3107.22     3211.75     27.03 o 
  -7   3  11      110.25       84.53      4.62 o 
  -5   3  11      363.07      327.13      4.76 o 
  -3   3  11     3821.29     3696.54     29.22 o 
  -1   3  11      332.63      378.64     11.04 o 
   1   3  11      601.18      510.41     11.04 o 
   3   3  11       10.67        4.80      6.83 o 
   5   3  11      433.24      400.13     12.45 o 
   7   3  11     1346.47     1283.58     24.86 o 
   9   3  11      146.39      130.04      8.22 o 
  11   3  11      948.75     1004.67     16.13 o 
 -12   4  11       15.73       31.16     10.64 o 
 -10   4  11      155.82      184.67     13.17 o 
  -8   4  11     1486.31     1468.17     16.14 o 
  -6   4  11     1633.11     1563.05     10.90 o 
  -4   4  11     3385.01     3330.46     16.05 o 
  -2   4  11     2459.38     2439.98     13.86 o 
   0   4  11      384.04      467.38      9.65 o 
   2   4  11      744.83      806.89     19.32 o 
   4   4  11     5059.37     5163.95     36.32 o 
   6   4  11      926.81      871.57     25.73 o 
   8   4  11      575.07      625.52     14.57 o 
  10   4  11      191.79      195.24     15.28 o 
  -9   5  11      787.70      782.58     22.30 o 
  -7   5  11     1755.13     1731.75     23.48 o 
  -5   5  11       36.90       34.99      5.43 o 
  -3   5  11       20.89       18.73      5.75 o 
  -1   5  11     1927.90     1906.57     22.42 o 
   1   5  11      729.41      692.73     15.58 o 
   3   5  11       15.92       18.51      9.43 o 
   5   5  11     1222.37     1208.07     55.94 o 
   7   5  11       16.00        4.81     10.85 o 
   9   5  11      242.36      269.49     16.54 o 
  -8   6  11      195.22      182.45     34.43 o 
  -6   6  11     1660.53     1650.23     40.69 o 
  -4   6  11        6.69       18.66      8.47 o 
  -2   6  11       21.44       43.12      8.62 o 
   0   6  11       48.33       50.56     10.62 o 
   2   6  11      101.04      111.60     11.55 o 
   4   6  11      796.93      769.01     19.26 o 
   6   6  11       11.67       11.39     11.55 o 
  -5   7  11      496.58      563.30     18.91 o 
  -3   7  11     1337.14     1449.28     46.84 o 
  -1   7  11       56.43       73.87     10.32 o 
   1   7  11       26.32      160.31     59.89 o 
   3   7  11      983.04     1002.39     22.18 o 
   5   7  11      359.44      468.45     18.82 o 
 -12   0  12      166.41      168.74     16.71 o 
 -10   0  12     4021.17     4053.07     49.39 o 
  -8   0  12        6.68        4.98      6.66 o 
  -6   0  12    12586.99    11481.40    153.03 o 
  -4   0  12     6613.68     6620.67     79.69 o 
  -2   0  12      316.01      303.96      7.14 o 
   0   0  12     6643.05     6498.02     55.88 o 
   2   0  12     8856.08     9751.31     62.87 o 
   4   0  12      358.92      366.09     14.24 o 
   6   0  12     1152.44     1156.65     24.77 o 
   8   0  12      871.39      898.42     24.77 o 
  10   0  12     2525.15     2434.49     40.66 o 
 -13   1  12       89.66      107.93     27.57 o 
 -11   1  12      196.54      208.45     10.18 o 
  -9   1  12      592.74      637.03     33.85 o 
  -7   1  12        5.48       22.36      5.06 o 
  -5   1  12      152.72      131.50      3.73 o 
  -3   1  12     1108.93     1080.09     16.83 o 
  -1   1  12      129.77      176.98      6.32 o 
   1   1  12    11072.47    11117.72     56.91 o 
   3   1  12     1818.33     1809.65     28.12 o 
   5   1  12     6949.26     6891.14     37.40 o 
   7   1  12      953.02      959.42     16.62 o 
   9   1  12      204.83      219.06     11.63 o 
  11   1  12      128.36      224.84     26.86 o 
 -12   2  12      254.28      291.02      9.91 o 
 -10   2  12      206.57      188.66      8.09 o 
  -8   2  12     4857.76     4902.31     28.66 o 
  -6   2  12      456.25      435.89      7.24 o 
  -4   2  12     4774.39     4634.82     21.34 o 
  -2   2  12     1690.09     1685.89      7.66 o 
   0   2  12      386.15      400.37     10.27 o 
   2   2  12     1920.33     2156.23     16.11 o 
   4   2  12      204.64      198.79      9.34 o 
   6   2  12     4742.24     4697.56     60.73 o 
   8   2  12      374.77      376.88     11.31 o 
  10   2  12      269.37      288.58     15.17 o 
 -11   3  12      461.78      462.40     11.06 o 
  -9   3  12     4535.03     4488.81     24.56 o 
  -7   3  12     3442.02     3198.27     28.16 o 
  -5   3  12      178.99      184.85      5.01 o 
  -3   3  12      679.13      632.05      6.75 o 
  -1   3  12     5807.76     5622.55     51.92 o 
   1   3  12       90.53      111.31     16.00 o 
   3   3  12       20.74       35.80      7.97 o 
   5   3  12      226.55      212.32     13.95 o 
   7   3  12       92.12       85.04      9.95 o 
   9   3  12      450.16      394.09     10.46 o 
 -10   4  12        4.82       11.00      8.72 o 
  -8   4  12      987.58     1049.08     14.86 o 
  -6   4  12      448.83      448.77      6.87 o 
  -4   4  12     5839.96     5840.93     26.72 o 
  -2   4  12     1211.89     1129.32     14.34 o 
   0   4  12     5812.11     5530.73     27.00 o 
   2   4  12      859.11      834.96     21.80 o 
   4   4  12     4395.66     4238.42     44.65 o 
   6   4  12        4.71       20.26      9.69 o 
   8   4  12     5497.34     5358.58     39.16 o 
  -9   5  12      318.78      306.25     11.42 o 
  -7   5  12     2342.87     2340.09     22.49 o 
  -5   5  12     1601.98     1495.33     14.71 o 
  -3   5  12       37.92       31.53      5.78 o 
  -1   5  12    10836.90    10626.08    133.88 o 
   1   5  12       68.37       72.85      9.73 o 
   3   5  12     1402.33     1430.41     62.95 o 
   5   5  12       85.76      110.09     12.27 o 
   7   5  12      319.02      309.30     14.48 o 
  -8   6  12     1244.68     1287.63     29.97 o 
  -6   6  12      100.03      142.73     15.27 o 
  -4   6  12      685.28      719.66     14.50 o 
  -2   6  12     1162.44     1152.23     25.63 o 
   0   6  12     1918.68     1903.93     62.48 o 
   2   6  12      177.68      173.86     12.36 o 
   4   6  12      656.43      614.29     43.95 o 
   6   6  12        0.59       -1.53     11.53 o 
  -5   7  12      390.13      441.92     18.02 o 
  -3   7  12      767.28      862.35     34.77 o 
  -1   7  12      780.76      814.71     16.37 o 
   1   7  12     3544.90     3414.78     44.32 o 
   3   7  12      467.17      539.77     18.22 o 
 -13   1  13     1357.67     1481.83     26.26 o 
 -11   1  13      402.44      412.96     12.03 o 
  -9   1  13      109.44      145.12      8.33 o 
  -7   1  13       25.67       39.55      5.22 o 
  -5   1  13    22973.60    22703.36    128.98 o 
  -3   1  13       21.89       31.28      2.32 o 
  -1   1  13    16367.62    15132.11     55.15 o 
   1   1  13     1948.59     2115.40     25.19 o 
   3   1  13     6399.72     6330.93     59.66 o 
   5   1  13       32.39       49.31      8.68 o 
   7   1  13     5744.75     5753.75     90.12 o 
   9   1  13      255.71      255.19     12.34 o 
  11   1  13     5166.32     5266.11     46.39 o 
 -12   2  13      179.03      208.85     10.69 o 
 -10   2  13      375.64      387.82     13.35 o 
  -8   2  13     9089.65     9230.99     89.60 o 
  -6   2  13       61.60       65.64      3.74 o 
  -4   2  13     2662.85     2736.33     14.58 o 
  -2   2  13     3905.93     3940.53     36.24 o 
   0   2  13       13.77       22.25      3.58 o 
   2   2  13     9550.50     9446.43    429.61 o 
   4   2  13     4988.74     5096.46     60.81 o 
   6   2  13      809.21      761.52     15.97 o 
   8   2  13     3722.61     3667.74     27.01 o 
  10   2  13      105.67      110.60      9.95 o 
 -11   3  13      172.84      178.24      8.75 o 
  -9   3  13     1311.55     1295.00     13.63 o 
  -7   3  13     2577.66     2547.81     14.99 o 
  -5   3  13      676.37      738.35      7.08 o 
  -3   3  13     3943.07     3919.30     17.40 o 
  -1   3  13      944.43      975.50      9.82 o 
   1   3  13     2042.06     2091.73     20.52 o 
   3   3  13     2461.05     2348.19     34.69 o 
   5   3  13      108.09      103.30     17.92 o 
   7   3  13      154.16      144.67     11.42 o 
   9   3  13        6.53       11.50      7.10 o 
 -10   4  13       79.58       68.44      9.11 o 
  -8   4  13      898.62      879.30     12.66 o 
  -6   4  13     1756.97     1673.06     12.29 o 
  -4   4  13     2923.41     2836.79     21.14 o 
  -2   4  13     3686.86     3583.33     18.20 o 
   0   4  13      499.47      519.15     10.11 o 
   2   4  13     2098.29     2217.15     18.95 o 
   4   4  13      321.70      394.41     13.91 o 
   6   4  13       63.23       89.52     10.80 o 
   8   4  13     1287.91     1273.79     19.43 o 
  -9   5  13        5.95       24.98      8.20 o 
  -7   5  13     1340.62     1362.46     15.65 o 
  -5   5  13     2142.75     2062.83     29.27 o 
  -3   5  13      639.27      640.99     10.44 o 
  -1   5  13       58.33      113.99      8.20 o 
   1   5  13       24.33       24.34      8.79 o 
   3   5  13      244.74      227.33     12.16 o 
   5   5  13      438.67      386.94     21.87 o 
   7   5  13      182.42      200.79     13.95 o 
  -8   6  13        8.48       21.52     20.83 o 
  -6   6  13       21.38      114.55     20.58 o 
  -4   6  13      859.65      818.84     15.15 o 
  -2   6  13      141.09      246.93     20.28 o 
   0   6  13     1056.98     1132.59     24.99 o 
   2   6  13      267.11      263.62     33.58 o 
   4   6  13        1.11        2.54     11.00 o 
   6   6  13       25.58       25.41     14.10 o 
  -5   7  13      323.29      350.56     25.40 o 
  -3   7  13        0.03       26.28     12.08 o 
  -1   7  13      422.88      445.63     23.99 o 
   1   7  13       13.91       59.19     36.50 o 
   3   7  13        0.43       14.50     12.14 o 
 -12   0  14       31.07       31.44     13.02 o 
 -10   0  14     1559.98     1439.08     31.59 o 
  -8   0  14      310.11      287.38     10.79 o 
  -6   0  14       72.21       95.28      7.71 o 
  -4   0  14     6583.86     5665.88     86.35 o 
  -2   0  14     7371.32     7267.18     65.91 o 
   0   0  14    26848.54    26822.74    107.95 o 
   2   0  14     2093.25     1863.48     16.16 o 
   4   0  14      906.97      915.04     21.13 o 
   6   0  14     3853.10     4004.09     45.49 o 
   8   0  14      200.87      179.65     15.69 o 
  10   0  14     2370.43     2236.85     40.36 o 
 -13   1  14     1455.29     1454.68     23.85 o 
 -11   1  14      575.63      533.51     13.33 o 
  -9   1  14     6075.25     5971.36     33.56 o 
  -7   1  14     6710.45     6446.90     46.49 o 
  -5   1  14        2.63       21.88      4.86 o 
  -3   1  14     6744.06     6895.49     45.33 o 
  -1   1  14      307.16      344.36      8.95 o 
   1   1  14     1168.68     1237.37     17.39 o 
   3   1  14     3179.20     3233.89     22.95 o 
   5   1  14     1616.53     1687.05     68.96 o 
   7   1  14     2156.88     2122.22     24.73 o 
   9   1  14      162.77      170.69     11.67 o 
  11   1  14      485.81      594.89     13.74 o 
 -12   2  14     1169.34     1178.93     18.84 o 
 -10   2  14     1668.02     1671.20     36.38 o 
  -8   2  14     2403.97     2345.40     18.99 o 
  -6   2  14     2839.59     2964.43     26.57 o 
  -4   2  14     2285.23     2285.08     16.10 o 
  -2   2  14     3815.55     3754.54     25.53 o 
   0   2  14      330.86      264.86     12.69 o 
   2   2  14     3426.95     3253.39     25.04 o 
   4   2  14     2386.87     2344.73     23.44 o 
   6   2  14     1341.09     1328.21     20.10 o 
   8   2  14      115.19      122.43     13.91 o 
  10   2  14      388.23      417.83     16.18 o 
 -11   3  14      655.68      630.66     13.99 o 
  -9   3  14        2.48       19.92      6.10 o 
  -7   3  14     6600.03     6565.42     55.81 o 
  -5   3  14     1555.77     1584.27      9.99 o 
  -3   3  14     2053.52     2010.30     27.46 o 
  -1   3  14        5.81        9.44      5.14 o 
   1   3  14     1416.64     1361.17     17.49 o 
   3   3  14        3.45       11.71      8.33 o 
   5   3  14     4892.87     4618.44     39.25 o 
   7   3  14       24.85       22.19      9.36 o 
   9   3  14      256.90      239.91     11.32 o 
 -10   4  14      575.50      678.46     15.18 o 
  -8   4  14     1663.25     1643.21     18.87 o 
  -6   4  14      997.08      995.54     10.27 o 
  -4   4  14      933.25      859.40      9.90 o 
  -2   4  14     6071.27     5713.31     35.04 o 
   0   4  14      239.43      195.34      9.55 o 
   2   4  14     4550.61     4385.41     38.59 o 
   4   4  14     5911.40     5645.67    150.33 o 
   6   4  14      361.61      427.66     14.82 o 
   8   4  14       22.90       42.98      9.55 o 
  -9   5  14      282.77      296.49     12.21 o 
  -7   5  14      900.27      789.27     16.46 o 
  -5   5  14     5584.18     5432.65     77.48 o 
  -3   5  14     2179.11     2178.27     17.33 o 
  -1   5  14     1502.69     1545.78     22.70 o 
   1   5  14      704.89      703.32     22.13 o 
   3   5  14      111.57      107.25     10.93 o 
   5   5  14     3331.05     3489.58     35.35 o 
   7   5  14      587.74      601.35     18.37 o 
  -8   6  14       14.39       42.29     27.18 o 
  -6   6  14     1733.28     1739.19     26.50 o 
  -4   6  14       49.54       87.36     12.24 o 
  -2   6  14     6468.07     6535.46     47.11 o 
   0   6  14       73.88       59.86     10.99 o 
   2   6  14     1179.86     1109.45     21.55 o 
   4   6  14      144.15      164.08     13.26 o 
   6   6  14      929.16      936.92     22.96 o 
  -5   7  14     1244.47     1181.37     45.04 o 
  -3   7  14        0.14        2.15     10.83 o 
  -1   7  14     2397.91     2403.08     32.55 o 
   1   7  14      369.16      327.31     15.81 o 
   3   7  14      707.48      687.84     20.14 o 
 -13   1  15        2.71        9.98      9.19 o 
 -11   1  15     2934.08     2956.69     30.16 o 
  -9   1  15       29.38       48.83      7.43 o 
  -7   1  15     4174.75     4432.55     34.23 o 
  -5   1  15     4872.43     4758.92     38.19 o 
  -3   1  15      178.73      229.09      3.68 o 
  -1   1  15     1110.00     1161.97     13.71 o 
   1   1  15    25376.21    25221.78    181.30 o 
   3   1  15       24.57       35.28      5.26 o 
   5   1  15    13794.32    13689.58    160.69 o 
   7   1  15       87.85       86.54      9.85 o 
   9   1  15     1558.03     1560.51     24.28 o 
 -12   2  15       38.43       23.38     10.26 o 
 -10   2  15        0.60        9.65      6.64 o 
  -8   2  15      100.32      132.99      7.86 o 
  -6   2  15       39.56       47.87      5.14 o 
  -4   2  15    15190.52    14962.42     35.01 o 
  -2   2  15    11801.73    11349.96     45.37 o 
   0   2  15      156.93      161.44     12.64 o 
   2   2  15    12900.31    13453.19     50.15 o 
   4   2  15       19.09       55.68      9.25 o 
   6   2  15      674.88      661.15     15.99 o 
   8   2  15      611.38      612.36     16.60 o 
  10   2  15     1047.04     1036.94     22.13 o 
 -11   3  15      348.42      346.16     10.55 o 
  -9   3  15      762.87      779.86     15.44 o 
  -7   3  15      152.66      144.83      6.32 o 
  -5   3  15      798.23      780.22      7.45 o 
  -3   3  15      855.54      838.93      8.24 o 
  -1   3  15     5168.05     5023.82     21.69 o 
   1   3  15       21.40       13.89      7.37 o 
   3   3  15     3322.18     3358.22     29.84 o 
   5   3  15      554.43      593.28     33.27 o 
   7   3  15       57.66       57.35     10.36 o 
   9   3  15      330.98      313.93     14.41 o 
 -10   4  15        2.85        9.16      8.20 o 
  -8   4  15      111.61      125.21      8.70 o 
  -6   4  15     2907.43     2731.04     18.88 o 
  -4   4  15       73.07      108.54     10.75 o 
  -2   4  15     1471.56     1486.56     23.81 o 
   0   4  15       48.94       49.18      6.78 o 
   2   4  15     2596.09     2601.09     21.21 o 
   4   4  15     1502.54     1510.62     31.51 o 
   6   4  15      997.91      980.58     33.68 o 
   8   4  15       42.03       55.52     10.04 o 
  -9   5  15     1847.81     1843.19     32.83 o 
  -7   5  15      276.84      286.84     10.73 o 
  -5   5  15      535.63      544.54     10.92 o 
  -3   5  15      915.15      850.24     13.41 o 
  -1   5  15      173.24      182.79      7.47 o 
   1   5  15      144.51      177.36     11.38 o 
   3   5  15     1182.33     1195.86     41.74 o 
   5   5  15     1353.86     1369.45     35.47 o 
   7   5  15      115.59      109.67     13.31 o 
  -8   6  15      508.95      494.01     24.50 o 
  -6   6  15      900.85      919.83     17.03 o 
  -4   6  15     2039.17     2056.68     56.27 o 
  -2   6  15      137.64      217.60     25.62 o 
   0   6  15       45.77       39.37     10.56 o 
   2   6  15       76.74       82.76     12.04 o 
   4   6  15        8.19       16.44     11.70 o 
   6   6  15      186.80      257.98     18.82 o 
  -5   7  15      328.10      359.83     16.78 o 
  -3   7  15       97.19      125.89     13.05 o 
  -1   7  15      939.39      871.19     22.10 o 
   1   7  15       92.75       93.64     13.06 o 
   3   7  15      389.07      373.15     17.19 o 
 -12   0  16     1717.77     1865.55     39.94 o 
 -10   0  16     6548.90     6436.29     64.19 o 
  -8   0  16     3267.02     3075.22    105.74 o 
  -6   0  16      263.28      215.15      8.85 o 
  -4   0  16     4682.45     4914.88     58.48 o 
  -2   0  16      541.22      458.02      8.86 o 
   0   0  16      441.29      486.84     27.49 o 
   2   0  16     1694.32     1491.09     13.94 o 
   4   0  16     1088.97     1075.07     24.28 o 
   6   0  16     2706.92     2698.90     39.90 o 
   8   0  16     3427.99     3461.03     47.37 o 
  10   0  16       28.04       34.63     15.76 o 
 -13   1  16      951.74      923.82     17.89 o 
 -11   1  16      316.13      325.05     14.04 o 
  -9   1  16      867.65      824.61     12.42 o 
  -7   1  16       61.79       59.88      5.35 o 
  -5   1  16      771.75      706.71      9.19 o 
  -3   1  16      560.75      539.19      8.91 o 
  -1   1  16    13631.81    12951.57     48.17 o 
   1   1  16     1523.85     1744.34     35.05 o 
   3   1  16     1403.52     1375.81     19.51 o 
   5   1  16      455.73      494.89     14.38 o 
   7   1  16      272.77      299.79     12.81 o 
   9   1  16       87.61       92.24     11.35 o 
 -12   2  16      212.79      191.34     10.58 o 
 -10   2  16      852.54      934.97     17.79 o 
  -8   2  16      589.80      548.53     11.33 o 
  -6   2  16     5672.00     5438.74     25.32 o 
  -4   2  16        9.14       25.07      3.37 o 
  -2   2  16    14591.20    13753.31     82.80 o 
   0   2  16      860.45      886.61      9.43 o 
   2   2  16     5418.95     5445.88     78.06 o 
   4   2  16     5164.17     4974.22     47.61 o 
   6   2  16     1955.80     1909.00     72.84 o 
   8   2  16      926.42      988.76     21.90 o 
  10   2  16      359.99      392.61     19.76 o 
 -11   3  16       92.21      118.90      8.30 o 
  -9   3  16      234.57      219.24      6.95 o 
  -7   3  16     1489.90     1386.95     19.73 o 
  -5   3  16       97.87       97.09      4.71 o 
  -3   3  16      661.75      647.87     10.93 o 
  -1   3  16     2785.35     2766.63     16.69 o 
   1   3  16     1247.58     1176.77     16.99 o 
   3   3  16       64.19       40.48      9.16 o 
   5   3  16      621.11      577.02     16.93 o 
   7   3  16      198.32      171.95     12.28 o 
   9   3  16       69.22       72.39     13.86 o 
 -10   4  16        0.61        9.38      6.72 o 
  -8   4  16     3710.87     3737.45     38.64 o 
  -6   4  16      121.07      117.97      6.95 o 
  -4   4  16     6941.76     6794.41     33.58 o 
  -2   4  16     1608.47     1589.06     18.14 o 
   0   4  16     1432.21     1331.75     15.39 o 
   2   4  16       65.50      101.26      7.87 o 
   4   4  16     1123.63     1115.70     20.21 o 
   6   4  16      157.11      135.46     12.48 o 
   8   4  16     1039.58     1097.39     19.18 o 
  -9   5  16     1600.08     1689.09     22.36 o 
  -7   5  16       68.51       82.66      8.13 o 
  -5   5  16      449.01      482.16     14.56 o 
  -3   5  16       14.38       16.65      6.27 o 
  -1   5  16       55.14       62.63      6.46 o 
   1   5  16     3850.00     3798.57     44.86 o 
   3   5  16       59.57       86.90     11.59 o 
   5   5  16     1478.31     1612.68     25.89 o 
   7   5  16        0.64      -11.79     11.79 o 
  -8   6  16       14.42       10.10     11.71 o 
  -6   6  16      152.58      188.93      9.37 o 
  -4   6  16      511.72      563.15     23.56 o 
  -2   6  16        0.57       15.17     10.49 o 
   0   6  16      604.76      686.51     17.89 o 
   2   6  16       47.26       74.20     12.93 o 
   4   6  16       64.84       63.43     12.68 o 
  -5   7  16      374.50      365.39     31.78 o 
  -3   7  16      975.87      980.01     22.52 o 
  -1   7  16      802.67      762.64     52.84 o 
   1   7  16      630.71      629.89     47.46 o 
 -13   1  17       36.92       25.37      9.47 o 
 -11   1  17      350.24      377.73     14.58 o 
  -9   1  17      284.04      274.35      9.55 o 
  -7   1  17      725.73      740.15     14.07 o 
  -5   1  17     2928.59     2874.89     25.32 o 
  -3   1  17       19.90       39.80      2.77 o 
  -1   1  17      950.89     1010.15      9.41 o 
   1   1  17     8312.04     8056.93     30.47 o 
   3   1  17     2463.83     2449.10     23.45 o 
   5   1  17        4.89       44.92     16.79 o 
   7   1  17     3150.33     3114.07     44.54 o 
   9   1  17      855.48      778.90     18.75 o 
 -12   2  17        5.18       12.67      8.25 o 
 -10   2  17      520.02      581.29     14.59 o 
  -8   2  17     3338.90     3233.02     37.45 o 
  -6   2  17       47.88       53.03      5.39 o 
  -4   2  17      594.53      605.48      9.62 o 
  -2   2  17     5504.79     5485.27     29.11 o 
   0   2  17      387.91      449.59      7.57 o 
   2   2  17        6.97       14.67      8.36 o 
   4   2  17     4654.63     4673.26    107.04 o 
   6   2  17      171.45      177.73     11.84 o 
   8   2  17      362.02      393.76     15.23 o 
  10   2  17       20.10       40.34     21.45 o 
 -11   3  17      300.31      344.90     17.25 o 
  -9   3  17      525.52      571.17      9.30 o 
  -7   3  17     5517.43     5327.41     24.31 o 
  -5   3  17      840.45      789.25     10.03 o 
  -3   3  17     3357.34     3128.23     23.97 o 
  -1   3  17       63.89       85.88      5.79 o 
   1   3  17     2548.62     2571.15     23.34 o 
   3   3  17      771.90      773.78     27.74 o 
   5   3  17     2927.28     2848.28     30.17 o 
   7   3  17      217.03      231.21     13.06 o 
   9   3  17      383.91      405.55     18.65 o 
 -10   4  17      715.70      641.43     13.64 o 
  -8   4  17      952.63      951.08     11.22 o 
  -6   4  17        3.09        8.72      5.79 o 
  -4   4  17     2310.52     2290.55     42.81 o 
  -2   4  17      470.22      557.22     31.27 o 
   0   4  17      521.71      544.93     11.35 o 
   2   4  17      215.97      248.73      9.49 o 
   4   4  17     1681.59     1706.04     24.35 o 
   6   4  17      140.32      121.02     12.31 o 
   8   4  17      940.27      873.86     27.27 o 
  -9   5  17      148.96      198.63     11.95 o 
  -7   5  17      981.71     1034.46     16.76 o 
  -5   5  17     2471.32     2396.33     18.40 o 
  -3   5  17      634.98      622.24     15.31 o 
  -1   5  17        0.28        7.01      6.08 o 
   1   5  17      968.39      987.53     29.10 o 
   3   5  17     1518.19     1536.39     30.63 o 
   5   5  17      370.20      343.98     15.85 o 
   7   5  17      290.18      261.88     15.85 o 
  -8   6  17       30.59       26.29     12.56 o 
  -6   6  17      610.78      619.85     11.13 o 
  -4   6  17        6.66       21.58     10.47 o 
  -2   6  17     1317.08     1330.03     24.35 o 
   0   6  17      499.49      574.66     17.06 o 
   2   6  17     2384.26     2273.19     30.37 o 
   4   6  17        0.05        0.94     11.77 o 
  -3   7  17       22.36       51.32     12.35 o 
  -1   7  17        1.73       38.84     13.11 o 
   1   7  17      167.52      154.49     14.07 o 
 -12   0  18     1676.24     1883.11     40.57 o 
 -10   0  18     1340.78     1284.14     46.56 o 
  -8   0  18     7629.12     7698.18     45.81 o 
  -6   0  18       68.52       63.54      7.08 o 
  -4   0  18    17876.95    17221.16    138.49 o 
  -2   0  18     5070.40     5047.38     22.96 o 
   0   0  18       24.89        9.93      5.01 o 
   2   0  18     1109.85     1099.76     14.31 o 
   4   0  18     1535.78     1600.07     30.14 o 
   6   0  18     1060.18      988.33     26.74 o 
   8   0  18      549.09      531.25     22.98 o 
  10   0  18        8.95        6.88     14.46 o 
 -13   1  18      147.15      173.31     13.31 o 
 -11   1  18      664.30      623.65     17.12 o 
  -9   1  18     1214.14     1225.29     21.81 o 
  -7   1  18     2847.62     2728.10     20.86 o 
  -5   1  18     3281.19     3231.46     25.89 o 
  -3   1  18       89.32       97.98      4.14 o 
  -1   1  18       10.78       21.76      5.05 o 
   1   1  18    14030.80    14407.80     51.45 o 
   3   1  18       60.20       82.06      9.70 o 
   5   1  18     9086.40     9247.86    176.35 o 
   7   1  18      107.19      131.62     11.62 o 
   9   1  18        0.00        5.63     10.14 o 
 -12   2  18       11.64       -0.17      8.22 o 
 -10   2  18      721.70      639.86     17.61 o 
  -8   2  18      639.38      600.95     10.79 o 
  -6   2  18      967.42      883.56     11.49 o 
  -4   2  18     1321.39     1252.92     13.59 o 
  -2   2  18     6662.04     6612.60     35.61 o 
   0   2  18     1120.02     1131.86     13.43 o 
   2   2  18      271.98      251.37     10.68 o 
   4   2  18     6779.66     6711.18    100.89 o 
   6   2  18       88.77       98.37     11.05 o 
   8   2  18      624.13      651.70     18.22 o 
 -11   3  18     3690.18     3659.29     31.68 o 
  -9   3  18      624.42      568.62     10.41 o 
  -7   3  18     2995.21     3088.29     21.47 o 
  -5   3  18     4708.72     4542.91     30.17 o 
  -3   3  18     1172.30     1135.59     14.03 o 
  -1   3  18      208.76      240.55     10.22 o 
   1   3  18     3896.27     3987.14     53.35 o 
   3   3  18      415.05      455.57     14.17 o 
   5   3  18      536.30      553.41     16.30 o 
   7   3  18      113.02       94.80     12.37 o 
   9   3  18       82.04       90.37     13.38 o 
 -10   4  18        2.69       -1.30      6.00 o 
  -8   4  18      323.26      320.93      8.98 o 
  -6   4  18      514.42      505.73     14.82 o 
  -4   4  18      207.28      226.64      9.01 o 
  -2   4  18    12140.47    11790.72    142.17 o 
   0   4  18     2280.14     2116.12     38.50 o 
   2   4  18     4087.44     3953.86     54.23 o 
   4   4  18      713.04      681.20     24.86 o 
   6   4  18       10.02       21.19     11.28 o 
   8   4  18       13.36       28.42     10.40 o 
  -9   5  18      200.15      231.80     11.89 o 
  -7   5  18      154.31      173.53      9.63 o 
  -5   5  18      374.93      362.74      8.65 o 
  -3   5  18     1412.01     1385.44     19.58 o 
  -1   5  18      845.74      829.52     18.84 o 
   1   5  18      380.59      416.68     14.54 o 
   3   5  18        2.02       18.62     10.79 o 
   5   5  18      116.37      105.10     13.14 o 
  -6   6  18       15.35       20.11      7.81 o 
  -4   6  18       61.41      165.84     31.39 o 
  -2   6  18      213.73      256.51     14.24 o 
   0   6  18      353.96      343.60     12.41 o 
   2   6  18        0.52       19.06     12.75 o 
   4   6  18      110.30       96.13     13.69 o 
  -3   7  18      140.73      167.55     13.92 o 
  -1   7  18      972.49     1012.90     58.30 o 
 -11   1  19      493.69      541.38     13.62 o 
  -9   1  19      856.84      895.16     12.91 o 
  -7   1  19     3367.15     3153.91     33.38 o 
  -5   1  19     2156.43     2096.04     14.12 o 
  -3   1  19       75.50       87.82      4.51 o 
  -1   1  19        9.94       25.69      2.90 o 
   1   1  19     1256.43     1404.41     14.42 o 
   3   1  19     5137.62     4902.14     34.35 o 
   5   1  19     2738.76     2737.79     57.45 o 
   7   1  19     2281.35     2219.17     28.22 o 
   9   1  19       21.98       34.12     10.30 o 
 -12   2  19      178.60      178.80     11.28 o 
 -10   2  19     1213.30     1142.46     18.26 o 
  -8   2  19     1412.46     1403.87     17.22 o 
  -6   2  19     1751.26     1754.79     15.82 o 
  -4   2  19     5022.77     4924.85     20.38 o 
  -2   2  19    10553.08    10073.88     28.64 o 
   0   2  19     1870.19     1984.22     17.78 o 
   2   2  19       82.07       84.12      9.03 o 
   4   2  19       26.11       73.86     15.60 o 
   6   2  19     1380.63     1266.49     24.02 o 
   8   2  19     1184.57     1214.14     69.24 o 
 -11   3  19     1547.41     1643.00     22.79 o 
  -9   3  19       54.12       61.67      6.88 o 
  -7   3  19      143.44      177.89      7.61 o 
  -5   3  19     1340.14     1435.80     16.80 o 
  -3   3  19      108.09       99.17      6.17 o 
  -1   3  19     7644.45     7456.81     50.66 o 
   1   3  19     2457.21     2532.95     28.78 o 
   3   3  19      661.89      644.36     15.93 o 
   5   3  19       97.22      103.02     15.30 o 
   7   3  19      707.15      717.77     19.42 o 
 -10   4  19        0.16       -0.35      6.06 o 
  -8   4  19      135.41      150.72      7.87 o 
  -6   4  19      895.99      844.69     18.24 o 
  -4   4  19       78.06       72.10      7.64 o 
  -2   4  19       77.14      120.33      8.55 o 
   0   4  19        2.19       11.99      5.91 o 
   2   4  19       26.87       36.77      7.77 o 
   4   4  19      220.33      194.55     13.19 o 
   6   4  19     1464.44     1489.60     25.84 o 
  -9   5  19      522.16      541.97     40.60 o 
  -7   5  19      148.04      177.62     13.42 o 
  -5   5  19      236.14      213.30      7.60 o 
  -3   5  19      280.09      288.83     10.55 o 
  -1   5  19     3540.18     3471.42     55.85 o 
   1   5  19     2659.10     2632.15     40.17 o 
   3   5  19       13.46       14.59     10.99 o 
   5   5  19     1412.51     1321.04     24.95 o 
  -6   6  19       62.81       56.58      7.62 o 
  -4   6  19     2697.56     2753.86     94.51 o 
  -2   6  19        0.31       15.42     11.07 o 
   0   6  19      506.59      513.37     14.08 o 
   2   6  19      190.53      186.59     14.58 o 
   4   6  19     1329.10     1247.72     73.62 o 
  -1   7  19      200.59      209.66     14.51 o 
 -12   0  20      409.23      362.56     22.05 o 
 -10   0  20     2166.39     2270.61     33.16 o 
  -8   0  20    28471.95    27761.95    498.01 o 
  -6   0  20     2263.00     2274.81     29.54 o 
  -4   0  20     7727.41     7289.10     64.30 o 
  -2   0  20     5059.28     4669.36     44.32 o 
   0   0  20      325.56      346.28      9.33 o 
   2   0  20    17165.52    16563.94    156.16 o 
   4   0  20     5439.87     5300.28     53.55 o 
   6   0  20      268.71      293.54     17.84 o 
   8   0  20      415.93      453.31     22.99 o 
 -11   1  20       58.93       52.08      8.29 o 
  -9   1  20      397.70      391.17      9.70 o 
  -7   1  20      634.17      614.89     12.12 o 
  -5   1  20      575.65      559.37      8.28 o 
  -3   1  20     1896.79     1724.12     12.28 o 
  -1   1  20      187.40      192.70      4.71 o 
   1   1  20     2338.35     2167.90     16.88 o 
   3   1  20        0.12       22.90      9.29 o 
   5   1  20       65.23       61.50     10.67 o 
   7   1  20      271.12      240.42     13.31 o 
   9   1  20        0.25        0.90     10.87 o 
 -12   2  20      135.72      131.58     10.65 o 
 -10   2  20       77.42       77.78      9.01 o 
  -8   2  20      343.19      339.07      9.20 o 
  -6   2  20     1213.16     1104.09     13.16 o 
  -4   2  20     2553.10     2483.35     25.41 o 
  -2   2  20      923.79      909.84      8.50 o 
   0   2  20        0.38       14.35      5.04 o 
   2   2  20      115.46       98.11      9.45 o 
   4   2  20      146.74      173.91     11.68 o 
   6   2  20      194.85      191.21     12.93 o 
   8   2  20      520.85      489.75     24.47 o 
 -11   3  20      255.58      291.45     11.70 o 
  -9   3  20      135.38      132.96      7.76 o 
  -7   3  20        5.60        8.97      5.86 o 
  -5   3  20    13209.19    12981.71     89.31 o 
  -3   3  20        3.51        1.57      5.34 o 
  -1   3  20     5380.60     5558.23     42.01 o 
   1   3  20     1066.78     1011.34     16.42 o 
   3   3  20     1336.61     1452.64     31.31 o 
   5   3  20       55.24       86.21     12.63 o 
   7   3  20     1544.35     1524.26     26.33 o 
 -10   4  20      286.63      271.19     10.18 o 
  -8   4  20      965.93      959.97     20.60 o 
  -6   4  20     1050.93     1000.19     50.69 o 
  -4   4  20       35.95       41.09      7.26 o 
  -2   4  20      610.14      598.98     12.41 o 
   0   4  20      365.40      348.12      8.97 o 
   2   4  20      401.14      368.04     11.18 o 
   4   4  20      210.48      192.90     13.12 o 
   6   4  20     1665.24     1650.52     66.53 o 
  -9   5  20     1118.06     1122.31     81.54 o 
  -7   5  20      520.24      541.08     20.20 o 
  -5   5  20      150.75      164.79      7.34 o 
  -3   5  20       12.52       18.01      7.65 o 
  -1   5  20      421.24      483.16     14.69 o 
   1   5  20        6.96       41.49      8.81 o 
   3   5  20     1332.96     1260.46     25.30 o 
   5   5  20       39.83       17.41     12.15 o 
  -6   6  20        6.27       -1.15      7.37 o 
  -4   6  20       62.78       57.15     11.17 o 
  -2   6  20      136.59      243.17     14.63 o 
   0   6  20      216.40      197.03     13.61 o 
   2   6  20       51.60       84.23     13.18 o 
 -11   1  21       66.62       73.64      9.20 o 
  -9   1  21     1173.08     1049.12     14.06 o 
  -7   1  21     1220.24     1192.63     15.08 o 
  -5   1  21      239.59      209.24      6.09 o 
  -3   1  21     5121.81     4979.85     45.26 o 
  -1   1  21       60.30       70.76      4.16 o 
   1   1  21      641.54      610.68     13.11 o 
   3   1  21        2.00        3.12      9.12 o 
   5   1  21      189.01      176.01     11.90 o 
   7   1  21       48.01       54.81     11.02 o 
   9   1  21      695.52      672.88     19.53 o 
 -12   2  21      129.13      118.45     10.16 o 
 -10   2  21      650.52      653.47     19.48 o 
  -8   2  21       46.40       58.47      6.64 o 
  -6   2  21      133.82      153.09      7.37 o 
  -4   2  21      200.55      212.32      8.43 o 
  -2   2  21     3191.03     3071.18     16.45 o 
   0   2  21      351.72      373.63     11.52 o 
   2   2  21      987.26      859.34     16.64 o 
   4   2  21     1008.43     1028.70     23.12 o 
   6   2  21        1.33        3.86     10.67 o 
   8   2  21      223.47      262.06     24.72 o 
 -11   3  21       57.21       71.85      8.93 o 
  -9   3  21      340.07      346.44     12.29 o 
  -7   3  21     1560.27     1437.17     21.54 o 
  -5   3  21     4456.82     4369.44     37.04 o 
  -3   3  21      983.05      940.01     19.77 o 
  -1   3  21     2110.49     2093.55     24.80 o 
   1   3  21      648.35      631.32     15.27 o 
   3   3  21        0.25       25.85     10.43 o 
   5   3  21     3034.83     3035.60     75.35 o 
   7   3  21      794.99      795.53     43.02 o 
 -10   4  21       16.03       17.22      7.36 o 
  -8   4  21      248.36      233.75     15.57 o 
  -6   4  21      405.23      406.30     22.82 o 
  -4   4  21       59.39       76.70      8.65 o 
  -2   4  21      560.79      566.10     17.27 o 
   0   4  21       11.37       13.37      6.35 o 
   2   4  21      340.26      343.50     11.33 o 
   4   4  21      221.02      206.83     13.64 o 
   6   4  21      860.76      832.93     21.88 o 
  -9   5  21      722.56      812.68     36.39 o 
  -7   5  21      292.30      325.15     15.19 o 
  -5   5  21      520.72      568.10     11.99 o 
  -3   5  21        1.63       13.76      7.55 o 
  -1   5  21     2812.26     2863.39     31.42 o 
   1   5  21      348.67      338.23     11.77 o 
   3   5  21     1826.67     1760.40     51.50 o 
   5   5  21      310.54      311.88     16.68 o 
  -6   6  21      532.69      495.58     12.46 o 
  -4   6  21       37.95       29.43      8.89 o 
  -2   6  21     3169.66     3426.12    112.79 o 
   0   6  21       27.74       16.03     11.72 o 
   2   6  21     2207.93     2191.00     92.63 o 
 -12   0  22       37.25       30.53     16.08 o 
 -10   0  22      509.32      471.94     15.54 o 
  -8   0  22       42.08       50.48      9.81 o 
  -6   0  22    11862.67    12001.11     56.76 o 
  -4   0  22      202.98      167.13      7.36 o 
  -2   0  22    19606.24    18952.48     58.65 o 
   0   0  22      530.00      488.65     18.43 o 
   2   0  22    13289.19    12898.86     78.73 o 
   4   0  22      860.81      888.75     26.25 o 
   6   0  22     3368.11     3246.00     47.86 o 
   8   0  22      646.95      601.87     25.49 o 
 -11   1  22     2931.94     3084.13     49.54 o 
  -9   1  22        8.47       18.70      7.55 o 
  -7   1  22      198.04      204.26      7.90 o 
  -5   1  22      265.28      253.10      6.88 o 
  -3   1  22      108.43      121.88      7.04 o 
  -1   1  22     1203.64     1159.79      9.68 o 
   1   1  22     1555.53     1524.73     18.09 o 
   3   1  22      196.89      242.04     23.21 o 
   5   1  22      161.77      150.10     11.91 o 
   7   1  22      190.45      208.78     13.22 o 
 -10   2  22      517.36      495.90     13.58 o 
  -8   2  22     1143.07     1178.06     17.69 o 
  -6   2  22     3362.93     3320.18     31.00 o 
  -4   2  22     2267.26     2171.61     24.01 o 
  -2   2  22        0.51        9.61      4.36 o 
   0   2  22     1003.18      944.69     13.52 o 
   2   2  22       24.08       49.70      9.67 o 
   4   2  22      695.33      692.39     43.93 o 
   6   2  22       41.60       75.91     27.07 o 
   8   2  22      157.45      170.84     18.71 o 
 -11   3  22      639.66      710.39     17.71 o 
  -9   3  22      473.40      462.12     11.04 o 
  -7   3  22      378.06      391.72     12.77 o 
  -5   3  22     2149.99     2231.75     27.75 o 
  -3   3  22     1447.76     1430.18     14.59 o 
  -1   3  22     2748.46     2729.95     26.45 o 
   1   3  22     4549.95     4688.34     36.49 o 
   3   3  22     2151.79     2022.10     26.36 o 
   5   3  22     3350.40     3495.47    107.53 o 
   7   3  22        6.89       24.82     12.69 o 
 -10   4  22      471.46      519.04     14.90 o 
  -8   4  22     1576.78     1444.30     40.42 o 
  -6   4  22       15.00       25.71      9.16 o 
  -4   4  22     2376.68     2385.69     30.37 o 
  -2   4  22       53.25       65.92      8.22 o 
   0   4  22     1357.62     1227.77     14.48 o 
   2   4  22      613.70      610.42     18.99 o 
   4   4  22        6.00       16.09     12.04 o 
   6   4  22        4.05       11.82     13.17 o 
  -7   5  22      490.80      443.56     23.17 o 
  -5   5  22       28.87       27.29      7.12 o 
  -3   5  22     1162.93     1205.43     28.11 o 
  -1   5  22       29.59       73.08     12.95 o 
   1   5  22      301.31      354.88     12.56 o 
   3   5  22      117.14      126.10     10.40 o 
  -4   6  22      221.69      244.54     11.07 o 
  -2   6  22       70.98      151.26     19.76 o 
   0   6  22       10.82       20.35     17.44 o 
   2   6  22       19.23       64.03     13.78 o 
 -11   1  23      109.16      127.86     14.28 o 
  -9   1  23       17.04       20.85      7.44 o 
  -7   1  23     1596.42     1588.57     20.95 o 
  -5   1  23      963.04      947.58     13.53 o 
  -3   1  23      610.72      597.38     19.13 o 
  -1   1  23       18.79       67.02      4.62 o 
   1   1  23       60.91       98.66      6.50 o 
   3   1  23     3901.06     3600.75     58.22 o 
   5   1  23      626.96      625.90     17.75 o 
   7   1  23       25.26       25.57     10.71 o 
 -10   2  23      327.37      359.16     12.55 o 
  -8   2  23     5039.40     5044.15     43.29 o 
  -6   2  23      371.69      396.27      9.66 o 
  -4   2  23      638.76      586.00     18.10 o 
  -2   2  23      113.59      101.40      6.12 o 
   0   2  23       53.95      121.62      9.60 o 
   2   2  23     1225.35     1218.41     20.02 o 
   4   2  23      278.96      283.63     14.02 o 
   6   2  23     2025.33     1963.55     35.06 o 
  -9   3  23      378.94      364.23     10.56 o 
  -7   3  23       71.53       85.61     14.04 o 
  -5   3  23      616.73      625.59     41.85 o 
  -3   3  23     2306.92     2246.64     19.04 o 
  -1   3  23      170.21      156.38      8.47 o 
   1   3  23     1409.38     1530.01     33.81 o 
   3   3  23        1.90       22.89     10.57 o 
   5   3  23      275.42      337.93     31.27 o 
   7   3  23      161.66      200.17     18.98 o 
  -8   4  23       12.63       31.20      9.58 o 
  -6   4  23        8.07       15.59      9.03 o 
  -4   4  23      332.91      323.61     11.28 o 
  -2   4  23      839.13      860.16     23.96 o 
   0   4  23        6.79        8.08      6.67 o 
   2   4  23       87.68      112.78      9.79 o 
   4   4  23     1294.17     1294.82     24.61 o 
   6   4  23      602.79      574.37     20.23 o 
  -7   5  23      419.25      474.56     14.60 o 
  -5   5  23      676.97      689.88     15.39 o 
  -3   5  23     3083.37     3070.01     55.34 o 
  -1   5  23      305.19      305.09     11.75 o 
   1   5  23     2763.35     2666.18     25.71 o 
   3   5  23       31.42       37.25     10.05 o 
  -4   6  23      484.05      475.12     18.25 o 
  -2   6  23      363.83      447.86     16.62 o 
   0   6  23     1284.41     1297.87     70.14 o 
 -10   0  24       14.93       18.13      8.24 o 
  -8   0  24     5454.36     5265.27     75.32 o 
  -6   0  24     2489.90     2506.75     48.06 o 
  -4   0  24      890.40      907.67     15.67 o 
  -2   0  24     6216.45     6175.43     39.54 o 
   0   0  24     5415.08     5350.28     34.32 o 
   2   0  24      348.03      310.72     17.80 o 
   4   0  24     9260.79     9513.22     77.32 o 
   6   0  24      161.32      142.85     17.95 o 
 -11   1  24       95.17      141.22     10.94 o 
  -9   1  24       54.64       70.79      8.27 o 
  -7   1  24       33.43       57.20      6.95 o 
  -5   1  24     4263.97     4165.22     27.04 o 
  -3   1  24     1037.19     1073.05     14.92 o 
  -1   1  24     2004.43     1946.43     14.24 o 
   1   1  24     1349.48     1341.79     23.81 o 
   3   1  24      191.53      291.91     14.17 o 
   5   1  24      276.50      281.92     14.40 o 
   7   1  24      567.34      614.30     37.81 o 
 -10   2  24      185.39      209.39     10.90 o 
  -8   2  24     2035.05     2194.53     20.68 o 
  -6   2  24        1.56        3.69      6.94 o 
  -4   2  24     3207.82     3132.52     30.14 o 
  -2   2  24        6.40       50.05      6.26 o 
   0   2  24     3847.12     3752.94     36.23 o 
   2   2  24       67.08       74.12     10.86 o 
   4   2  24     1033.47     1033.57     52.07 o 
   6   2  24      471.30      476.58     18.14 o 
  -9   3  24      169.96      210.73      9.17 o 
  -7   3  24        1.60       15.92      9.50 o 
  -5   3  24     1716.05     1798.90     30.82 o 
  -3   3  24     3235.98     3269.74     40.38 o 
  -1   3  24        0.29       11.94      8.51 o 
   1   3  24     2964.12     2838.47     30.21 o 
   3   3  24      784.59      830.81     26.82 o 
   5   3  24      210.01      223.93     19.30 o 
  -8   4  24      301.37      313.73     14.95 o 
  -6   4  24       43.50       43.35      9.26 o 
  -4   4  24      147.33      139.01      9.09 o 
  -2   4  24     1248.72     1289.69     21.26 o 
   0   4  24        1.32       -4.92      9.72 o 
   2   4  24     1653.07     1547.71     33.71 o 
   4   4  24      592.72      661.89     20.14 o 
  -7   5  24     1329.36     1312.69     39.12 o 
  -5   5  24       57.84       78.92      9.40 o 
  -3   5  24       27.74       65.18     10.32 o 
  -1   5  24      672.43      752.59     15.62 o 
   1   5  24      265.55      230.74     11.64 o 
   3   5  24     1475.16     1450.99     26.11 o 
  -2   6  24       52.26      103.46     19.49 o 
 -11   1  25     2847.58     2909.26     29.80 o 
  -9   1  25       45.73       28.75      8.01 o 
  -7   1  25     1265.03     1174.38     19.56 o 
  -5   1  25      293.50      302.68      8.80 o 
  -3   1  25     1076.14     1041.07     19.13 o 
  -1   1  25        4.04       38.71      5.30 o 
   1   1  25      340.40      400.96     10.27 o 
   3   1  25     1311.08     1501.17     23.86 o 
   5   1  25      171.08      208.52     17.25 o 
   7   1  25       50.59       67.81     12.32 o 
 -10   2  25        3.13        1.77      8.17 o 
  -8   2  25      403.99      407.04     10.91 o 
  -6   2  25       74.53       94.66      8.36 o 
  -4   2  25     1067.57     1084.09     16.45 o 
  -2   2  25     3384.74     3442.28     47.21 o 
   0   2  25      225.11      268.98     19.34 o 
   2   2  25      743.50      761.85     39.62 o 
   4   2  25       92.28      101.75     12.60 o 
   6   2  25       55.73       92.61     14.94 o 
  -9   3  25      672.17      707.44     17.49 o 
  -7   3  25        0.99        7.15      8.39 o 
  -5   3  25     3735.58     3743.57     57.48 o 
  -3   3  25     3088.28     3071.27     31.45 o 
  -1   3  25      466.61      436.34     19.62 o 
   1   3  25       45.64       63.14      8.61 o 
   3   3  25     1356.91     1334.56     23.54 o 
   5   3  25      104.52      158.25     18.49 o 
  -8   4  25      213.39      266.41     50.98 o 
  -6   4  25        1.60       -0.60      9.21 o 
  -4   4  25      237.68      241.00     10.44 o 
  -2   4  25       40.64       48.62      8.13 o 
   0   4  25      156.99      139.60     11.81 o 
   2   4  25      214.86      179.16     10.85 o 
   4   4  25      178.86      234.29     15.74 o 
  -7   5  25       29.43       46.43     10.33 o 
  -5   5  25      761.34      808.95     20.91 o 
  -3   5  25      295.92      287.30     13.12 o 
  -1   5  25     2077.48     2212.25     63.96 o 
   1   5  25      347.31      349.89     16.30 o 
 -10   0  26      470.96      399.56     15.64 o 
  -8   0  26      376.26      355.64     14.22 o 
  -6   0  26     3715.34     3675.03     34.93 o 
  -4   0  26     5867.70     5547.88     40.73 o 
  -2   0  26     1535.71     1391.68     20.92 o 
   0   0  26      133.53      185.83      9.82 o 
   2   0  26      804.05      781.52     24.59 o 
   4   0  26      219.15      199.44     18.65 o 
   6   0  26     2261.12     2281.21     45.08 o 
 -11   1  26      221.09      245.46     14.79 o 
  -9   1  26     1173.78     1205.23     26.13 o 
  -7   1  26      503.10      510.17     11.01 o 
  -5   1  26      720.37      779.88     22.59 o 
  -3   1  26        0.49        9.71      6.84 o 
  -1   1  26      810.09      820.48     12.60 o 
   1   1  26      177.85      210.10      8.88 o 
   3   1  26     3839.73     3705.42     36.04 o 
   5   1  26      446.40      485.82     17.06 o 
 -10   2  26      168.32      169.74     10.31 o 
  -8   2  26     2147.59     2131.90     24.36 o 
  -6   2  26     1859.84     1869.60     30.85 o 
  -4   2  26     2396.29     2399.74     64.76 o 
  -2   2  26     3002.50     3225.25     30.64 o 
   0   2  26     1164.32     1192.25     14.32 o 
   2   2  26     1712.77     1820.28     25.50 o 
   4   2  26      272.60      279.67     25.75 o 
   6   2  26     4185.03     4207.17     95.56 o 
  -9   3  26      130.88      133.32     10.47 o 
  -7   3  26      511.86      483.95     16.96 o 
  -5   3  26      478.22      501.42     16.63 o 
  -3   3  26     1539.96     1488.18     24.28 o 
  -1   3  26        0.78      -12.15     12.15 o 
   1   3  26       67.20       96.81      9.46 o 
   3   3  26      560.69      558.67     59.17 o 
   5   3  26      647.40      688.87     20.95 o 
  -8   4  26     1148.60     1171.06     62.34 o 
  -6   4  26      116.32       91.01     19.35 o 
  -4   4  26      244.63      221.28     10.63 o 
  -2   4  26       87.59      106.89     10.80 o 
   0   4  26      113.87       89.19     11.60 o 
   2   4  26        1.09        7.55      8.84 o 
   4   4  26       26.85       39.08     14.00 o 
  -5   5  26      778.34      802.15     17.93 o 
  -3   5  26       14.88       25.84      7.09 o 
  -1   5  26     2216.58     2182.66     70.04 o 
   1   5  26       11.48       38.63     19.37 o 
  -9   1  27      976.36     1001.63     18.03 o 
  -7   1  27        3.19       -1.14      7.39 o 
  -5   1  27     3994.33     4030.03     35.73 o 
  -3   1  27       56.20      107.68     10.30 o 
  -1   1  27        6.62       12.47      6.05 o 
   1   1  27        3.00        1.74      6.88 o 
   3   1  27     1412.96     1526.55     20.17 o 
   5   1  27      672.79      647.37     19.60 o 
 -10   2  27       14.41       12.58     10.33 o 
  -8   2  27     2789.08     2849.97     29.29 o 
  -6   2  27       14.52       30.26      8.32 o 
  -4   2  27      268.13      292.66     27.46 o 
  -2   2  27      790.10      905.61     42.44 o 
   0   2  27      936.80      937.53     21.48 o 
   2   2  27      451.41      447.62     14.63 o 
   4   2  27      652.72      751.89     48.77 o 
  -9   3  27      527.70      510.62     18.57 o 
  -7   3  27      467.36      529.28     21.92 o 
  -5   3  27      155.42      161.94     12.04 o 
  -3   3  27     2012.40     2032.07     28.51 o 
  -1   3  27      240.51      234.78     10.29 o 
   1   3  27     1223.36     1208.68     18.26 o 
   3   3  27      298.39      342.51     16.14 o 
  -8   4  27      148.19      175.20     18.54 o 
  -6   4  27      713.27      616.87     19.02 o 
  -4   4  27      302.10      280.91     11.35 o 
  -2   4  27      306.05      360.13     20.67 o 
   0   4  27       49.24       30.17     11.57 o 
   2   4  27        1.78       -3.19      9.10 o 
  -5   5  27       21.18       73.17     13.08 o 
  -3   5  27      570.61      578.98     15.05 o 
  -1   5  27      402.99      479.24     27.47 o 
 -10   0  28     1125.31     1298.96     25.43 o 
  -8   0  28       12.36        0.03      8.21 o 
  -6   0  28     1414.79     1277.60     22.26 o 
  -4   0  28     1463.35     1405.89     33.87 o 
  -2   0  28      518.91      556.49     15.36 o 
   0   0  28     7106.50     6836.89     42.61 o 
   2   0  28      370.05      372.44     20.69 o 
   4   0  28     1943.21     1927.40     40.03 o 
  -9   1  28       33.84       75.34     10.02 o 
  -7   1  28       37.36       29.39      7.90 o 
  -5   1  28        1.81       34.35      7.27 o 
  -3   1  28     2902.79     2987.66     28.14 o 
  -1   1  28        0.21        4.58      5.97 o 
   1   1  28      281.30      376.37     17.90 o 
   3   1  28        0.41       24.98      9.72 o 
   5   1  28        1.28        7.53     11.93 o 
  -8   2  28       67.93       74.12      8.10 o 
  -6   2  28     1069.60     1135.91     25.68 o 
  -4   2  28      891.45      884.75     48.05 o 
  -2   2  28     1123.24     1151.22     30.67 o 
   0   2  28       12.80       11.77      7.52 o 
   2   2  28      890.36      833.91     21.96 o 
   4   2  28      553.98      539.65     18.60 o 
  -7   3  28      700.89      724.41     20.33 o 
  -5   3  28      136.30      131.57     12.11 o 
  -3   3  28     4618.55     4553.82    146.21 o 
  -1   3  28      267.70      260.56     10.89 o 
   1   3  28        4.31        6.72      8.73 o 
   3   3  28      711.99      756.78     37.04 o 
  -6   4  28      279.31      310.80     15.45 o 
  -4   4  28      133.71      130.43     11.69 o 
  -2   4  28     3579.72     3774.92     39.22 o 
   0   4  28       71.26       53.89     11.73 o 
   2   4  28       84.14      107.78     10.84 o 
  -3   5  28      194.96      159.64     21.40 o 
  -9   1  29      993.48      944.86     18.31 o 
  -7   1  29      869.19      790.46     16.03 o 
  -5   1  29      451.66      458.71     12.84 o 
  -3   1  29      804.34      876.65     15.79 o 
  -1   1  29      265.16      247.65     10.01 o 
   1   1  29     2509.30     2657.92     39.38 o 
   3   1  29      572.84      562.26     17.77 o 
   5   1  29      726.17      775.81     17.41 o 
  -8   2  29      590.14      590.32     17.86 o 
  -6   2  29     2900.82     3012.10     35.74 o 
  -4   2  29     1169.19     1111.97     56.39 o 
  -2   2  29      966.01      970.90     42.31 o 
   0   2  29      150.01      145.31      9.74 o 
   2   2  29        1.34       28.11     11.64 o 
   4   2  29        1.72       25.07     13.62 o 
  -7   3  29      749.89      771.61     20.82 o 
  -5   3  29      172.15      148.20     14.16 o 
  -3   3  29     1369.58     1448.69     25.79 o 
  -1   3  29        0.13       19.25      8.75 o 
   1   3  29       66.91       50.80      8.86 o 
   3   3  29      440.36      473.96     22.37 o 
  -6   4  29     2010.06     2115.55     87.43 o 
  -4   4  29      173.27      178.04     13.28 o 
  -2   4  29      270.29      292.66     15.45 o 
   0   4  29       16.79       18.15     15.33 o 
  -8   0  30       89.91       83.98     10.59 o 
  -6   0  30       60.89       51.90     13.12 o 
  -4   0  30     1913.70     2068.52     39.79 o 
  -2   0  30      618.43      588.29     29.53 o 
   0   0  30     2345.84     2323.57     28.67 o 
   2   0  30       32.77       82.65     17.74 o 
   4   0  30     1909.30     1720.59     39.82 o 
  -9   1  30      274.64      218.41     14.83 o 
  -7   1  30       95.02      131.93     23.63 o 
  -5   1  30      130.96      163.60      9.64 o 
  -3   1  30     1787.53     1869.56     21.94 o 
  -1   1  30       56.19       87.30      8.70 o 
   1   1  30      733.39      841.22     16.16 o 
   3   1  30       20.53       46.16     12.33 o 
  -8   2  30        9.02       17.42      9.04 o 
  -6   2  30       89.17      138.47     13.66 o 
  -4   2  30      380.67      378.18     26.67 o 
  -2   2  30      220.05      237.75     13.56 o 
   0   2  30      221.91      238.02     11.06 o 
   2   2  30      113.10      105.07     12.70 o 
  -7   3  30      281.22      280.85     17.09 o 
  -5   3  30      114.30      113.72     15.83 o 
  -3   3  30      474.23      438.64     28.50 o 
  -1   3  30     1252.96     1271.29     29.18 o 
   1   3  30      175.94      158.06     10.37 o 
  -4   4  30     1845.45     1771.93     29.62 o 
  -2   4  30       89.77       82.17     13.01 o 
   0   4  30      871.82      844.99     17.59 o 
  -7   1  31      760.25      793.07     24.36 o 
  -5   1  31      930.94      971.20     21.47 o 
  -3   1  31     1836.49     1919.07     22.57 o 
  -1   1  31     1642.96     1639.43     20.95 o 
   1   1  31     1070.50     1075.21     22.28 o 
   3   1  31     1508.48     1556.16     26.93 o 
  -8   2  31      452.56      380.07     22.44 o 
  -6   2  31      459.28      459.45     20.73 o 
  -4   2  31      477.24      474.31     19.52 o 
  -2   2  31      285.84      318.88     15.28 o 
   0   2  31      743.21      757.45     22.48 o 
   2   2  31        0.58       10.08      8.97 o 
  -5   3  31       19.81       28.37     11.51 o 
  -3   3  31       36.18       47.79     11.55 o 
  -1   3  31      800.58      817.99     20.92 o 
   1   3  31       17.34        2.61      8.67 o 
  -8   0  32     1030.81      981.75     22.83 o 
  -6   0  32       29.39       13.09     10.68 o 
  -4   0  32      545.62      476.46     23.79 o 
  -2   0  32      144.41      136.50     12.74 o 
   0   0  32       13.34       22.59     16.03 o 
   2   0  32     3856.81     3775.08     54.65 o 
  -7   1  32       63.63       61.27     17.60 o 
  -5   1  32      327.11      339.16     15.25 o 
  -3   1  32      240.49      335.64     19.05 o 
  -1   1  32      126.13      246.41     11.41 o 
   1   1  32       12.96       19.80     18.59 o 
  -6   2  32      302.06      302.65     16.02 o 
  -4   2  32       45.17       58.54     11.92 o 
  -2   2  32      436.36      435.20     16.45 o 
   0   2  32        1.93       27.04      8.50 o 
  -3   3  32      270.14      257.14     14.68 o 
  -1   3  32       28.17       48.90     12.12 o 
  -7   1  33       54.32       48.32     11.09 o 
  -5   1  33      485.13      497.36     44.74 o 
  -3   1  33     1622.57     1779.71     22.77 o 
  -1   1  33     1434.17     1544.05     21.34 o 
   1   1  33      759.16      833.78     21.63 o 
  -4   2  33       60.39       80.99     11.44 o 
  -2   2  33      145.75      190.73     14.42 o 
   0   2  33      151.43      138.33     13.03 o 
  -6   0  34      106.43      108.62     15.20 o 
  -4   0  34      108.44       92.29     16.49 o 
  -2   0  34      143.99      195.75     27.34 o 
   0   0  34       88.91       42.79     17.66 o 
  -5   1  34      423.43      449.01     17.88 o 
  -3   1  34       37.94      205.56     27.43 o 
  -1   1  34      755.46      845.54     17.12 o 
  -4   2  34      173.25      219.57     19.46 o 
  -2   2  34      701.84      675.63     20.09 o 
                                                 
